# Supplementary material for: Multi-omics approach reveals the contribution of OsSEH1 to rice cold tolerance
Source: Front Plant Sci. 2023 Jan 13;13:1110724. doi: 10.3389/fpls.2022.1110724 (PMC9880419; doi:10.3389/fpls.2022.1110724)
Supplement: Supplementary file 2 [file DataSheet_1.xlsx]

## Sheet: Table 1 
Table 1. A total of 806 metabolites were detected in the metabolomics assay.
name	Formula	Compounds	Class I	Class II	CAS
pme3200	C2H7N3	1-methylguanidine	Nucleotides and derivatives	Nucleotides and derivatives	471-29-4
mws0217	C2H5NO2	L-Glycine	Amino acids and derivatives	Amino acids and derivatives	56-40-6
pmb0782	C5H11N	Piperidine	Alkaloids	Alkaloids	110-89-4
pme1974	C3H4O3	Pyruvic acid	Organic acids	Organic acids	127-17-3
pme2292	C4H12N2	Putrescine	Alkaloids	Phenolamine	110-60-1
pmf0096	C2H2O4	Oxalic acid	Phenolic acids	Phenolic acids	144-62-7
Lmgn002679	C6H6O	Phenol	Phenolic acids	Phenolic acids	108-95-2
mws4052	C4H7NO2	1-Aminocyclopropane-1-carboxylic acid	Organic acids	Organic acids	22059-21-8
pmf0256	C6H14O	3-Methyl-1-pentanol	Others	Saccharides and Alcohols	589-35-5
pme1841	C5H14N2	Cadaverine	Alkaloids	Phenolamine	462-94-2
pme3033	C4H9NO2	N,N-Dimethylglycine	Amino acids and derivatives	Amino acids and derivatives	1118-68-9
pme3017	C4H9NO2	2-Aminoisobutyric acid	Organic acids	Organic acids	62-57-7
pme3011	C4H9NO2	γ-Aminobutyric acid	Organic acids	Organic acids	1956-12-02
pmb0484	C5H13NO	Choline	Alkaloids	Alkaloids	62-49-7
Lmbn000193	C3H4O4	Tartronate semialdehyde*	Organic acids	Organic acids	2480-77-5
ML10172161	C3H4O4	Hydroxypyruvic acid*	Organic acids	Organic acids	1113-60-6
mws0206	C4H8O3	2-Hydroxybutyric Acid	Organic acids	Organic acids	3347-90-8
mws0576	C4H8O3	3-Hydroxybutyric acid	Organic acids	Organic acids	300-85-6
pme1975	C3H4O4	Malonic acid	Organic acids	Organic acids	141-82-2
pme0010	C3H7NO3	L-Serine	Amino acids and derivatives	Amino acids and derivatives	56-45-1
pme2433	C4H11NO2	Diethanolamine	Alkaloids	Alkaloids	111-42-2
mws0255	C4H5N3O	Cytosine	Nucleotides and derivatives	Nucleotides and derivatives	71-30-7
pme2122	C5H9N3	Histamine	Amino acids and derivatives	Amino acids and derivatives	51-45-6
mws0177	C5H4O3	2-Furoic acid	Organic acids	Organic acids	88-14-2
pme0257	C4H4N2O2	Uracil	Nucleotides and derivatives	Nucleotides and derivatives	66-22-8
pme0006	C5H9NO2	L-Proline	Amino acids and derivatives	Amino acids and derivatives	147-85-3
mws0376	C4H4O4	Fumaric acid	Organic acids	Organic acids	110-17-8
pme3193	C4H7NO3	N-Acetyl-L-glycine	Amino acids and derivatives	Amino acids and derivatives	543-24-8
pmb1096	C8H7N	Indole	Alkaloids	Plumerane	120-72-9
pme0120	C5H11NO2	5-Aminovaleric acid	Organic acids	Organic acids	660-88-8
mws0191	C5H11NO2	Betaine	Alkaloids	Alkaloids	107-43-7
mws0256	C5H11NO2	L-Valine	Amino acids and derivatives	Amino acids and derivatives	72-18-4
mws0192	C4H6O4	Succinic acid*	Organic acids	Organic acids	110-15-6
mws0470	C4H6O4	Methylmalonic acid*	Organic acids	Organic acids	516-05-2
pme1730	C4H6O4	D-Erythronolactone	Organic acids	Organic acids	15667-21-7
mws0147	C5H10O3	β-Hydroxyisovaleric acid	Organic acids	Organic acids	625-08-1
pme3096	C3H5NO4	Aminomalonic acid	Organic acids	Organic acids	1068-84-4
mws0671	C4H9NO3	L-Homoserine*	Organic acids	Organic acids	672-15-1
mws0230	C4H9NO3	L-Threonine*	Amino acids and derivatives	Amino acids and derivatives	72-19-5
pmp001287	C8H9N	N-Benzylmethylene isomethylamine	Alkaloids	Alkaloids	-
pma0134	C4H8O4	D-(-)-Threose	Others	Saccharides and Alcohols	95-43-2
pme0195	C3H7NO2S	L-Cysteine	Amino acids and derivatives	Amino acids and derivatives	52-90-4
pmb0069	C7H7NO	Benzamide	Phenolic acids	Phenolic acids	55-21-0
mws0491	C8H11N	Phenethylamine	Alkaloids	Alkaloids	64-04-0
mws0628	C7H6O2	4-Hydroxybenzaldehyde	Phenolic acids	Phenolic acids	123-08-0
Lmbn001930	C7H6O2	2-Hydroxybenzaldehyde (Salicylaldehyde)	Phenolic acids	Phenolic acids	1990-02-08
mws0133	C6H6N2O	Nicotinamide	Others	Vitamin	98-92-0
pme2134	C4H10O4	D-Threitol	Others	Saccharides and Alcohols	2418-52-2
Lmbp000668	C6H5NO2	Isonicotinic acid	Organic acids	Organic acids	55-22-1
pme1216	C6H5NO2	2-Picolinic acid	Organic acids	Organic acids	98-98-6
pme0490	C6H5NO2	Nicotinic acid (Vitamin B3)	Others	Vitamin	59-67-6
pmb0302	C2H8NO3P	2-Aminoethylphosphonic Acid	Organic acids	Organic acids	2041-14-7
mws0982	C6H11N3	1-Methylhistamine	Alkaloids	Alkaloids	501-75-7
pmb0812	C5H6N2O2	Imidazole-4-acetate	Alkaloids	Plumerane	645-65-8
ML10181668	C6H11NO2	Cycloleucine*	Amino acids and derivatives	Amino acids and derivatives	52-52-8
Rfmb319	C6H11NO2	Pipecolic acid*	Amino acids and derivatives	Amino acids and derivatives	4043-87-2
mws0425	C5H6O4	Citraconic acid	Organic acids	Organic acids	498-23-7
pme2693	C6H14N2O	N-Acetylputrescine	Alkaloids	Phenolamine	18233-70-0
pmb0501	C5H14N4	Agmatine	Alkaloids	Phenolamine	306-60-5
pma3649	C5H9NO3	5-Aminolevulinate	Alkaloids	Alkaloids	106-60-5
Zmpn000638	C4H9N3O2	3-Guanidinopropionic acid	Organic acids	Organic acids	353-09-3
pme0274	C6H13NO2	6-Aminocaproic acid	Organic acids	Organic acids	60-32-2
pmp001198	C6H13NO2	6-Deoxyfagomine	Alkaloids	Alkaloids	197449-09-5
mws0258	C6H13NO2	L-Isoleucine*	Amino acids and derivatives	Amino acids and derivatives	73-32-5
mws0227	C6H13NO2	L-Leucine*	Amino acids and derivatives	Amino acids and derivatives	61-90-5
pme0243	C5H8O4	Glutaric acid	Organic acids	Organic acids	110-94-1
mws0473	C5H8O4	2-Methylsuccinic acid*	Organic acids	Organic acids	498-21-5
Lmmn000806	C5H8O4	Dimethylmalonic acid*	Organic acids	Organic acids	595-46-0
Lmbn001288	C5H8O4	2-Hydroxy-2-methyl-3-oxobutanoic acid	Organic acids	Organic acids	71698-08-3
Lmgn000160	C4H8N2O3	3-Ureidopropionic Acid	Organic acids	Organic acids	462-88-4
mws0001	C4H8N2O3	L-Asparagine	Amino acids and derivatives	Amino acids and derivatives	70-47-3
mws0972	C6H12O3	6-Hydroxyhexanoic acid	Organic acids	Organic acids	1191-25-9
pme2527	C5H12N2O2	L-Ornithine	Amino acids and derivatives	Amino acids and derivatives	70-26-8
mws0219	C4H7NO4	L-Aspartic Acid	Amino acids and derivatives	Amino acids and derivatives	56-84-8
mws0275	C4H6O5	L-Malic acid*	Organic acids	Organic acids	97-67-6
Lmbn000198	C4H6O5	3-Dehydro-L-Threonic Acid*	Organic acids	Organic acids	-
Zmgn000503	C5H10O4	2,3-Dihydroxy-3-Methylbutanoic Acid	Organic acids	Organic acids	1756-18-9
pmb0374	C5H5N5	2-Aminopurine	Nucleotides and derivatives	Nucleotides and derivatives	452-06-2
pme0040	C5H5N5	Adenine	Nucleotides and derivatives	Nucleotides and derivatives	73-24-5
HJKP000649	C8H9NO	N-benzylformamide*	Alkaloids	Alkaloids	6343-54-0
Lmgp000659	C8H9NO	2-Phenylacetamide*	Alkaloids	Alkaloids	103-81-1
mws0889	C4H8O5	D-Threonic Acid	Others	Saccharides and Alcohols	3909-12-04
Lmqp002784	C7H7NO2	Salicylamide	Alkaloids	Alkaloids	65-45-2
mws0146	C7H7NO2	Nicotinic Acid Methyl Ester(Methyl Nicotinate)	Alkaloids	Alkaloids	93-60-7
pme2268	C7H7NO2	Trigonelline	Alkaloids	Alkaloids	535-83-1
mws1336	C7H7NO2	4-Aminobenzoic acid	Phenolic acids	Phenolic acids	150-13-0
mws1078	C7H7NO2	Anthranilic Acid	Phenolic acids	Phenolic acids	118-92-3
pma0948	C8H11NO	Phenylethanolamine	Alkaloids	Alkaloids	7568-93-6
pme1002	C8H11NO	L-Tyramine	Amino acids and derivatives	Amino acids and derivatives	51-67-2
Lmgn001670	C7H6O3	Salicylic acid	Phenolic acids	Phenolic acids	69-72-7
mws0749	C7H6O3	4-Hydroxybenzoic acid	Phenolic acids	Phenolic acids	99-96-7
Lmbn001981	C7H6O3	2,5-Dihydroxybenzaldehyde*	Phenolic acids	Phenolic acids	1194-98-5
Hmgn001653	C7H6O3	Protocatechualdehyde*	Phenolic acids	Phenolic acids	139-85-5
pme1137	C6H5NO3	6-Hydroxynicotinic acid	Alkaloids	Alkaloids	5006-66-6
pme2828	C6H5NO3	4-Nitrophenol	Phenolic acids	Phenolic acids	100-02-7
mws0704	C2H8NO4P	O-Phosphorylethanolamine	Alkaloids	Alkaloids	1071-23-4
pma2987	C6H11N3O	Histidinol	Alkaloids	Alkaloids	501-28-0
pme3207	C6H6O4	Muconic acid	Organic acids	Organic acids	1119-72-8
pmb0764	C6H9NOS	4-Methyl-5-thiazoleethanol	Others	Others	137-00-8
Hmsp000364	C7H13NO2	L-Cyclopentylglycine	Amino acids and derivatives	Amino acids and derivatives	2521-84-8
Rfmb320	C7H13NO2	1-Methylpiperidine-2-carboxylic acid	Organic acids	Organic acids	7730-87-2
Rfmb318	C7H14NO2+	D-Proline betaine	Amino acids and derivatives	Amino acids and derivatives	1195-94-4
Lmyn008503	C8H16O2	Octanoic acid	Lipids	Free fatty acids	124-07-2
mws0103	C9H7NO	Indole-3-carboxaldehyde	Alkaloids	Plumerane	487-89-8
pme0295	C6H11NO3	4-Acetamidobutyric acid	Organic acids	Organic acids	3025-96-5
Lmqp000427	C6H11NO3	N-Methyl-Trans-4-Hydroxy-L-Proline	Amino acids and derivatives	Amino acids and derivatives	4252-82-8
mws0567	C5H11N3O2	4-Guanidinobutyric acid	Organic acids	Organic acids	463-00-3
mws0017	C7H19N3	Spermidine	Alkaloids	Phenolamine	124-20-9
pme2380	C5H6O5	α-Ketoglutaric acid	Organic acids	Organic acids	328-50-7
Lmgn000224	C5H6O5	2-Methyl-3-oxosuccinic acid	Organic acids	Organic acids	-
mws0924	C6H10O4	2-Methylglutaric acid*	Organic acids	Organic acids	617-62-9
mws0208	C6H10O4	Adipic Acid*	Organic acids	Organic acids	124-04-9
Wmzn000227	C6H10O4	2,2-Dimethylsuccinic acid	Organic acids	Organic acids	597-43-3
Lmbn001609	C6H10O4	2-Acetyl-2-Hydroxybutanoic Acid	Organic acids	Organic acids	-
pme0193	C5H10N2O3	L-Glutamine	Amino acids and derivatives	Amino acids and derivatives	56-85-9
pme0026	C6H14N2O2	L-Lysine	Amino acids and derivatives	Amino acids and derivatives	56-87-1
pme1691	C7H16NO2	Acetylcholine	Alkaloids	Alkaloids	60-31-1
mws1050	C5H9NO4	O-Acetylserine	Amino acids and derivatives	Amino acids and derivatives	5147-00-2
pme0014	C5H9NO4	L-Glutamic acid	Amino acids and derivatives	Amino acids and derivatives	56-86-0
Zmzn000113	C5H9NO4	L-threo-3-Methylaspartate	Amino acids and derivatives	Amino acids and derivatives	6061-13-8
pmp001285	C8H4O3	Phthalic anhydride	Phenolic acids	Phenolic acids	85-44-9
ML10171848	C5H8O5	D-Arabinono-1,4-lactone	Others	Saccharides and Alcohols	2782-09-04
pmb2826	C5H8O5	L-Citramalic acid	Organic acids	Organic acids	6236-09-05
mws2213	C9H8O2	Cinnamic acid	Phenolic acids	Phenolic acids	140-10-3
Lmbn001034	C6H12O4	2,3-Dihydroxy-3-methylpentanoic acid	Organic acids	Organic acids	562-43-6
Lmgp000796	C8H7NO2	4-Hydroxymandelonitrile	Alkaloids	Alkaloids	13093-65-7
pme1210	C5H11NO2S	L-Methionine	Amino acids and derivatives	Amino acids and derivatives	63-68-3
mws0847	C6H7N5	1-Methyladenine	Nucleotides and derivatives	Nucleotides and derivatives	5142-22-3
mws1499	C5H10O5	D-Arabinose	Others	Saccharides and Alcohols	10323-20-3
Zmgn000173	C5H10O5	D-Ribose	Others	Saccharides and Alcohols	50-69-1
mws0921	C9H10O2	p-Coumaryl alcohol	Phenolic acids	Phenolic acids	3690-05-09
pmf0420	C9H10O2	Benzyl acetate	Organic acids	Organic acids	140-11-4
Lmxn006423	C7H5NOS	2(3H)-Benzothiazolone	Alkaloids	Alkaloids	934-34-9
pme0183	C5H5N5O	Isoguanine	Nucleotides and derivatives	Nucleotides and derivatives	3373-53-3
pme1109	C5H5N5O	Guanine	Nucleotides and derivatives	Nucleotides and derivatives	73-40-5
pme0256	C5H4N4O2	Xanthine	Nucleotides and derivatives	Nucleotides and derivatives	69-89-6
mws0458	C8H8O3	Vanillin	Phenolic acids	Phenolic acids	121-33-5
mws0182	C8H8O3	p-Hydroxyphenyl acetic acid	Phenolic acids	Phenolic acids	156-38-7
pme2362	C8H8O3	Mandelic acid	Phenolic acids	Phenolic acids	90-64-2
mws0437	C5H12O5	D-Arabitol	Others	Saccharides and Alcohols	488-82-4
pme0513	C5H12O5	Xylitol	Others	Saccharides and Alcohols	87-99-0
mws0885	C7H6O4	2,4-Dihydroxybenzoic acid	Phenolic acids	Phenolic acids	89-86-1
mws0183	C7H6O4	3,4-Dihydroxybenzoic acid (Protocatechuic acid)*	Phenolic acids	Phenolic acids	99-50-3
mws0639	C7H6O4	2,3-Dihydroxybenzoic Acid*	Phenolic acids	Phenolic acids	303-38-8
mws0180	C7H6O4	2,5-Dihydroxybenzoic acid; Gentisic Acid*	Phenolic acids	Phenolic acids	490-79-9
mws0254	C6H9N3O2	L-Histidine	Amino acids and derivatives	Amino acids and derivatives	71-00-1
pmb0819	C10H8N2	3-Indoleacetonitrile	Alkaloids	Plumerane	771-51-7
pmf0174	C10H22O	1-Decanol	Others	Saccharides and Alcohols	112-30-1
pmf0175	C10H22O	2-Decanol	Others	Saccharides and Alcohols	1120-06-5
Lmbn001467	C7H13NO3	5-Acetamidopentanoic Acid	Organic acids	Organic acids	1072-10-2
Lmbn002072	C7H12O4	2-Propylsuccinic acid*	Organic acids	Organic acids	618-57-5
Zmjn001813	C7H12O4	Pimelic acid*	Organic acids	Organic acids	111-16-0
mws0005	C10H12N2	Tryptamine	Alkaloids	Plumerane	61-54-1
mws1417	C9H7NO2	Indole-3-carboxylic acid	Alkaloids	Plumerane	771-50-6
NK10246260	C9H7NO2	2,4-Dihydroxyquinoline	Alkaloids	Quinoline alkaloids	86-95-3
mws1550	C6H11NO2S	S-Allyl-L-cysteine	Amino acids and derivatives	Amino acids and derivatives	21593-77-1
pme3382	C6H11NO4	N-Acetyl-L-threonine	Amino acids and derivatives	Amino acids and derivatives	17093-74-2
mws1346	C6H11NO4	DL-2-Aminoadipic acid	Alkaloids	Alkaloids	542-32-5
pme2761	C5H6O6	4-Hydroxy-2-oxoglutaric acid	Organic acids	Organic acids	1187-99-1
pme2914	C6H10O5	3-Hydroxy-3-methylpentane-1,5-dioic acid	Organic acids	Organic acids	503-49-1
pmf0440	C10H10O2	4-MethoxycinnaMaldehyde	Phenolic acids	Phenolic acids	1963-36-6
pme1419	C6H13NO2S	L-Methionine methyl ester	Amino acids and derivatives	Amino acids and derivatives	10332-17-9
Lmbp000123	C6H13NO2S	L-Homomethionine	Amino acids and derivatives	Amino acids and derivatives	25148-30-5
mws1641	C6H4N4O2	Lumazine	Nucleotides and derivatives	Nucleotides and derivatives	487-21-8
mws0159	C9H8O3	Phenylpyruvic acid	Organic acids	Organic acids	156-06-9
pme1439	C9H8O3	p-Coumaric acid	Phenolic acids	Phenolic acids	501-98-4
Lmmn001643	C9H8O3	2-Hydroxycinnamic acid	Phenolic acids	Phenolic acids	583-17-5
pmb0142	C9H8O3	Caffeic aldehyde	Phenolic acids	Phenolic acids	141632-15-7
pme3083	C8H7NO3	2-(Formylamino)benzoic acid	Phenolic acids	Phenolic acids	3342-77-6
pme2617	C5H11NO3S	L-Methionine Sulfoxide	Amino acids and derivatives	Amino acids and derivatives	3226-65-1
pme3968	C6H7N5O	7-Methylguanine	Nucleotides and derivatives	Nucleotides and derivatives	578-76-7
pme0021	C9H11NO2	L-Phenylalanine	Amino acids and derivatives	Amino acids and derivatives	63-91-2
pme0282	C8H6O4	Phthalic acid	Organic acids	Organic acids	88-99-3
pme0281	C8H6O4	Terephthalic acid	Phenolic acids	Phenolic acids	100-21-0
pmc0274	C6H6N4S	6-Methylmercaptopurine	Nucleotides and derivatives	Nucleotides and derivatives	50-66-8
mws0344	C5H10O6	D-Xylonic acid	Organic acids	Organic acids	526-91-0
Lmgp002595	C9H10O3	Acetovanillone	Phenolic acids	Phenolic acids	498-02-2
pmn001681	C10H14O2	1-(4-Methoxyphenyl)-1-propanol	Phenolic acids	Phenolic acids	5349-60-0
Zmjp000624	C8H9NO3	Pyridoxal	Others	Vitamin	66-72-8
NK10253223	C8H9NO3	2-Amino-3-methoxybenzoic acid	Phenolic acids	Phenolic acids	3177-80-8
Hmtp000776	C8H9NO3	4,5,6-Trihydroxy-2-cyclohexen-1-ylideneacetonitrile	Alkaloids	Alkaloids	-
mws2125	C3H5O6P	Phosphoenolpyruvate	Organic acids	Organic acids	138-08-9
Zmsp001834	C8H8O4	2,6-Dimethoxy-1,4-benzoquinone	Quinones	Quinones	530-55-2
pme1292	C8H8O4	Homogentisic acid	Phenolic acids	Phenolic acids	451-13-8
mws0028	C8H8O4	Vanillic acid	Phenolic acids	Phenolic acids	121-34-6
Hmbp001276	C8H8O4	Gallacetophenone	Phenolic acids	Phenolic acids	528-21-2
pme3081	C8H12N2O2	4-(Aminomethyl)-5-(hydroxymethyl)-2-methylpyridin-3-ol	Others	Others	85-87-0
pme1383	C8H11NO3	Pyridoxine	Others	Vitamin	65-23-6
pme0181	C7H11N3O2	3-Methyl-L-Histidine	Amino acids and derivatives	Amino acids and derivatives	368-16-1
pme3186	C3H7O6P	DL-Glyceraldehyde-3-phosphate	Organic acids	Organic acids	591-59-3
Zmzn000078	C3H7O6P	Dihydroxyacetone phosphate	Others	Saccharides and Alcohols	1957-04-05
mws0024	C7H6O5	Gallic acid	Tannins	Tannin	149-91-7
ML10176345	C7H8O5	3-Dehydroshikimic acid	Organic acids	Organic acids	2922-42-1
Lmbn003524	C9H16O3	9-Oxononanoic acid	Organic acids	Organic acids	2553-17-5
pme0253	C8H15NO3	N-Acetyl-L-leucine	Amino acids and derivatives	Amino acids and derivatives	1188-21-2
pme3009	C6H6O6	Trans-Citridic acid	Organic acids	Organic acids	4023-65-8
MA10039492	C6H6O6	Dehydroascorbic acid	Others	Vitamin	490-83-5
mws0154	C7H10O5	Shikimic acid	Organic acids	Organic acids	138-59-0
mws0242	C8H14O4	Suberic Acid	Organic acids	Organic acids	505-48-6
Lmgn002555	C8H14O4	2-Propylglutaric acid	Organic acids	Organic acids	32806-62-5
Zmyn000155	C7H14N2O3	N-α-Acetyl-L-ornithine	Amino acids and derivatives	Amino acids and derivatives	6205-08-09
mws0260	C6H14N4O2	L-Arginine	Amino acids and derivatives	Amino acids and derivatives	74-79-3
mws1105	C11H14N2	Gramine	Alkaloids	Alkaloids	87-52-5
pme2559	C6H9NO5	N-Acetyl-L-Aspartic Acid	Amino acids and derivatives	Amino acids and derivatives	997-55-7
pme1651	C10H9NO2	Indole 3-acetic acid (IAA)	Alkaloids	Plumerane	87-51-4
mws4175	C6H8O6	D-Glucurono-6,3-lactone	Others	Saccharides and Alcohols	32449-92-6
Hmfn000531	C6H8O6	L-Ascorbic acid (Vitamin C)	Others	Vitamin	50-81-7
pmb3101	C7H12O5	2-Isopropylmalic Acid	Organic acids	Organic acids	49601-06-1
Lmbn001754	C7H12O5	3-Isopropylmalic Acid*	Organic acids	Organic acids	921-28-8
Zmgn001448	C7H12O5	2-Propylmalic Acid*	Organic acids	Organic acids	-
pmb0774	C10H12N2O	N-Hydroxytryptamine*	Alkaloids	Phenolamine	-
pme2024	C10H12N2O	Serotonin*	Alkaloids	Plumerane	50-67-9
pmb0468	C6H11NO3S	N-Formyl-L-Methionine	Amino acids and derivatives	Amino acids and derivatives	4289-98-9
Hmsp003093	C9H6O4	3,7-Dihydroxychromen-4-one	Others	Others	-
mws0875	C5H10N2O3S	L-Cysteinyl-L-glycine	Amino acids and derivatives	Amino acids and derivatives	19246-18-5
mws1200	C10H10O3	Trans-4-Hydroxycinnamic Acid Methyl Ester	Organic acids	Organic acids	19367-38-5
mws1195	C10H10O3	p-Coumaric acid methyl ester*	Phenolic acids	Phenolic acids	3943-97-3
pmb2795	C10H10O3	4-Methoxycinnamic acid*	Phenolic acids	Phenolic acids	830-09-1
mws0981	C6H5N5O2	Isoxanthopterin	Nucleotides and derivatives	Nucleotides and derivatives	529-69-1
pmb0786	C6H13NO5	D-Glucosamine	Others	Saccharides and Alcohols	3416-24-8
mws2212	C9H8O4	Caffeic acid	Phenolic acids	Phenolic acids	331-39-5
mws4170	C6H12O6	D-Glucose*	Others	Saccharides and Alcohols	14431-43-7
pme0516	C6H12O6	Inositol	Others	Saccharides and Alcohols	87-89-8
mws1164	C6H12O6	D-Fructose*	Others	Saccharides and Alcohols	7660-25-5
pmf0139	C6H12O6	D-Galactose*	Others	Saccharides and Alcohols	59-23-4
pmf0138	C6H12O6	D-Mannose*	Others	Saccharides and Alcohols	3458-28-4
mws0250	C9H11NO3	L-Tyrosine	Amino acids and derivatives	Amino acids and derivatives	60-18-4
Hmtn001288	C9H10O4	Methyl 2,4-dihydroxyphenylacetate	Phenolic acids	Phenolic acids	67828-42-6
Hmcn006267	C9H10O4	2,6-Dimethoxybenzoic acid	Phenolic acids	Phenolic acids	1466-76-8
mws1350	C9H10O4	Syringaldehyde; 4-Hydroxy-3,5-Dimethoxybenzaldehyde	Phenolic acids	Phenolic acids	134-96-3
mws1155	C6H14O6	D-Mannitol*	Others	Saccharides and Alcohols	69-65-8
pme2237	C6H14O6	Dulcitol*	Others	Saccharides and Alcohols	608-66-2
pme2596	C8H9NO4	4-Pyridoxic acid	Others	Vitamin	82-82-6
Lmyn002788	C8H8O5	Methyl gallate	Tannins	Tannin	99-24-1
pme0309	C8H8O5	3-O-Methylgallic Acid	Tannins	Tannin	3934-84-7
HJN037	C8H8O5	4-O-Methylgallic Acid	Phenolic acids	Phenolic acids	4319-02-02
pmb1754	C5H15NO4P+	O-Phosphocholine	Alkaloids	Alkaloids	107-73-3
pme2602	C3H8NO6P	O-Phospho-L-serine	Amino acids and derivatives	Amino acids and derivatives	407-41-0
Zmgn000447	C3H7O7P	3-Phospho-D-glyceric acid	Others	Saccharides and Alcohols	820-11-1
mws0752	C11H22O2	Undecylic Acid	Lipids	Free fatty acids	112-37-8
Hmmp001310	C11H9NO2	3-Indoleacrylic acid	Alkaloids	Alkaloids	1204-06-4
pme0137	C7H12N2O4	N-Acetyl-L-Glutamine	Amino acids and derivatives	Amino acids and derivatives	2490-97-3
mws0237	C9H16O4	Azelaic acid	Organic acids	Organic acids	123-99-9
pme0122	C8H16N2O3	N6-Acetyl-L-lysine	Amino acids and derivatives	Amino acids and derivatives	692-04-6
mws0736	C8H16N2O3	N-Glycyl-L-leucine*	Amino acids and derivatives	Amino acids and derivatives	869-19-2
mws5041	C8H16N2O3	L-Glycyl-L-isoleucine*	Amino acids and derivatives	Amino acids and derivatives	19461-38-2
pme3388	C7H16N4O2	Homoarginine	Amino acids and derivatives	Amino acids and derivatives	156-86-5
Zmjp000182	C7H16N4O2	N-Monomethyl-L-arginine	Amino acids and derivatives	Amino acids and derivatives	17035-90-4
pmf0348	C10H20O3	2,6-Dimethyl-7-octene-2,3,6-triol	Others	Saccharides and Alcohols	73815-21-1
Zmtn001624	C10H7NO3	N-Acetylisatin	Alkaloids	Plumerane	574-17-4
pme0075	C7H11NO5	N-Acetyl-L-glutamic acid	Amino acids and derivatives	Amino acids and derivatives	1188-37-0
pme0278	C7H14N2O4	2,6-Diaminooimelic acid	Organic acids	Organic acids	583-93-7
mws0281	C6H8O7	Citric Acid	Organic acids	Organic acids	77-92-9
Zmyn000453	C6H8O7	Isocitric Acid	Organic acids	Organic acids	320-77-4
Hmjp002337	C10H8O4	Isoscopoletin (6-Hydroxy-7-Methoxycoumarin)	Lignans and Coumarins	Coumarins	776-86-3
mws0277	C7H12O6	Quinic Acid	Organic acids	Organic acids	77-95-2
mws0014	C10H10O4	Ferulic acid*	Phenolic acids	Phenolic acids	537-98-4
pme0422	C10H10O4	Isoferulic Acid*	Phenolic acids	Phenolic acids	537-73-5
pme0534	C6H12O7	Gluconic acid	Others	Saccharides and Alcohols	526-95-4
Lmlp002205	C11H16O3	Isololiolide	Terpenoids	Terpene	38274-00-9
mws0027	C9H10O5	Syringic acid	Phenolic acids	Phenolic acids	530-57-4
Zmzn000079	C4H9O7P	D-Erythrose-4-phosphate	Others	Saccharides and Alcohols	585-18-2
pmb2640	C12H24O2	Dodecanoic acid (Lauric acid)	Lipids	Free fatty acids	143-07-7
pmb0130	C12H14N2O	Acetryptine	Alkaloids	Phenolamine	3551-18-6
mws5037	C9H18N2O3	L-Alanyl-L-leucine	Amino acids and derivatives	Amino acids and derivatives	3303-34-2
NK10251888	C8H18N4O2	NG,NG-Dimethyl-L-arginine	Amino acids and derivatives	Amino acids and derivatives	30315-93-6
mws0018	C10H26N4	Spermine	Alkaloids	Phenolamine	71-44-3
Zmbp002538	C11H12N2O2	1-Methoxy-indole-3-acetamide	Alkaloids	Alkaloids	-
mws0282	C11H12N2O2	L-Tryptophan	Amino acids and derivatives	Amino acids and derivatives	73-22-3
Zmtn001464	C10H7NO4	4,8-Dihydroxyquinoline-2-carboxylic acid	Organic acids	Organic acids	59-00-7
pmb0818	C11H11NO3	Methoxyindoleacetic acid	Alkaloids	Plumerane	3471-31-6
pme1261	C9H19NO4	D-Panthenol	Others	Saccharides and Alcohols	81-13-0
Lmln010063	C14H22O	2,6-Di-tert-butylphenol	Phenolic acids	Phenolic acids	128-39-2
Zmgn002106	C11H13NO3	N-Acetyl-L-phenylalanine	Amino acids and derivatives	Amino acids and derivatives	2018-61-3
MA10107783	C10H8O5	3-[(1-Carboxyvinyl)oxy]benzoic acid	Phenolic acids	Phenolic acids	16929-37-6
pme3443	C11H12O4	Sinapinaldehyde	Phenolic acids	Phenolic acids	4206-58-0
pmb2620	C11H12O4	3,4-Dimethoxycinnamic acid	Phenolic acids	Phenolic acids	14737-89-4
mws1212	C11H12O4	Methyl ferulate	Phenolic acids	Phenolic acids	2309-07-01
Zmyn000108	C6H10O8	D-Saccharic acid*	Others	Saccharides and Alcohols	87-73-0
Zmpn000199	C6H10O8	D-Galactaric acid*	Others	Saccharides and Alcohols	526-99-8
mws0863	C5H11O7P	2-Deoxyribose-5'-phosphate	Nucleotides and derivatives	Nucleotides and derivatives	102916-66-5
pmb2507	C5H11O7P	2-Deoxyribose-1-phosphate	Nucleotides and derivatives	Nucleotides and derivatives	17210-42-3
pme0170	C8H16N4O3	N-Acetyl-L-Arginine	Amino acids and derivatives	Amino acids and derivatives	155-84-0
mws0677	C12H14N2O2	N-Acetyl-5-hydroxytryptamine	Alkaloids	Alkaloids	1210-83-9
mws1337	C9H17NO5	D-Pantothenic Acid	Others	Vitamin	79-83-4
pme1228	C11H12N2O3	5-Hydroxy-L-tryptophan	Amino acids and derivatives	Amino acids and derivatives	56-69-9
pme2755	C8H15NO6	N-Acetyl-D-glucosamine	Others	Saccharides and Alcohols	7512-17-6
mws4174	C8H15NO6	N-Acetyl-D-mannosamine	Others	Saccharides and Alcohols	7772-94-3
mws2608	C8H15NO6	N-Acetyl-D-galactosamine	Others	Saccharides and Alcohols	1811-31-0
mws5042	C11H14N2O3	L-Glycyl-L-phenylalanine	Amino acids and derivatives	Amino acids and derivatives	721-66-4
mws0520	C11H13NO4	N-Acetyl-L-tyrosine	Amino acids and derivatives	Amino acids and derivatives	537-55-3
Zmln002252	C10H8O6	Sideretin (5,7,8-Trihydroxy-6-methoxycoumarin)	Lignans and Coumarins	Coumarins	-
mws4085	C11H12O5	Sinapic acid	Phenolic acids	Phenolic acids	530-59-6
Cmsp002787	C11H14O5	3,4'-Dihydroxy-3',5'-dimethoxypropiophenone	Phenolic acids	Phenolic acids	136196-47-9
mws0119	C14H28O2	Myristic Acid	Lipids	Free fatty acids	544-63-8
pma6455	C5H11O8P	Ribulose-5-phosphate	Others	Saccharides and Alcohols	4300-28-1
Lmhp001670	C11H22N2O3	L-Valyl-L-Leucine	Amino acids and derivatives	Amino acids and derivatives	3989-97-7
pmb0490	C13H18N2O2	p-Coumaroylputrescine	Alkaloids	Phenolamine	34136-53-3
pmb0962	C10H22N2O4	L-Lysine-Butanoic Acid	Amino acids and derivatives	Amino acids and derivatives	80407-71-2
mws4176	C12H16N2O3	L-Alanyl-L-Phenylalanine	Amino acids and derivatives	Amino acids and derivatives	3061-90-3
pmn001669	C12H14O5	Methyl sinapate	Phenolic acids	Phenolic acids	20733-94-2
pme2827	C16H32O	Palmitaldehyde	Lipids	Free fatty acids	629-80-1
mws1383	C12H10N4O2	Lumichrome	Alkaloids	Alkaloids	1086-80-2
pme0264	C10H14N2O5	Thymidine	Nucleotides and derivatives	Nucleotides and derivatives	50-89-5
mws0359	C15H30O2	Pentadecanoic Acid	Lipids	Free fatty acids	1002-84-2
ML10180524	C9H13N3O5	Cytarabine	Nucleotides and derivatives	Nucleotides and derivatives	147-94-4
pme3732	C9H13N3O5	Cytidine	Nucleotides and derivatives	Nucleotides and derivatives	65-46-3
mws0248	C9H12N2O6	Uridine	Nucleotides and derivatives	Nucleotides and derivatives	58-96-8
pme2266	C10H16N2O3S	Biotin	Others	Vitamin	58-85-5
Lmhp002031	C12H24N2O3	L-Leucyl-L-Leucine	Amino acids and derivatives	Amino acids and derivatives	3303-31-9
pmb2591	C13H14N2O3	N-Acetyl-L-Tryptophan	Amino acids and derivatives	Amino acids and derivatives	1218-34-4
Lmrj002087	C10H18N2O5	L-Isoleucyl-L-Aspartate	Amino acids and derivatives	Amino acids and derivatives	-
mws0655	C8H10NO6P	Pyridoxal-5'-phosphate	Others	Vitamin	54-47-7
pme2563	C8H14N2O5S	γ-Glu-Cys	Amino acids and derivatives	Amino acids and derivatives	636-58-8
pme3961	C10H13N5O3	2'-Deoxyadenosine	Nucleotides and derivatives	Nucleotides and derivatives	958-09-8
pme2776	C10H12N4O4	2'-Deoxyinosine	Nucleotides and derivatives	Nucleotides and derivatives	890-38-0
mws0361	C16H30O2	Palmitoleic Acid	Lipids	Free fatty acids	373-49-9
pma3101	C11H14NO6+	Nicotinate D-ribonucleoside	Others	Vitamin	17720-18-2
mws1488	C16H32O2	Palmitic acid	Lipids	Free fatty acids	1957-10-03
mws0120	C8H20NO6P	Choline Alfoscerate	Lipids	PC	28319-77-9
Zmyn000110	C6H14NO8P	D-Glucosamine 1-phosphate	Others	Saccharides and Alcohols	2152-75-2
mws1090	C6H13O9P	Glucose-1-phosphate*	Others	Saccharides and Alcohols	59-56-3
mws0866	C6H13O9P	D-Glucose 6-phosphate*	Others	Saccharides and Alcohols	56-73-5
pme3313	C6H13O9P	D-Fructose 6-phosphate*	Others	Saccharides and Alcohols	643-13-0
Zmpn000095	C6H15O9P	Sorbitol-6-phosphate	Others	Saccharides and Alcohols	20479-58-7
Lmtn004049	C15H20O4	Abscisic acid	Organic acids	Organic acids	21293-29-8
Lmlp003161	C14H20N2O3	N-Feruloylputrescine	Alkaloids	Phenolamine	501-13-3
Lmhp002001	C14H20N2O3	L-Valyl-L-Phenylalanine	Amino acids and derivatives	Amino acids and derivatives	3918-92-1
Lmmp002013	C14H22N2O3	Dihydroferuloylputrescine	Alkaloids	Phenolamine	-
Hmsn000210	C17H30O2	Methyl 7,10-hexadecadienoate	Lipids	Free fatty acids	-
pme0230	C10H13N5O4	Adenosine	Nucleotides and derivatives	Nucleotides and derivatives	58-61-7
pme1184	C10H13N5O4	2'-Deoxyguanosine	Nucleotides and derivatives	Nucleotides and derivatives	961-07-9
pma2172	C17H17NO2	Cinnamoyltyramine	Alkaloids	Alkaloids	20384-14-9
mws1060	C10H12N4O5	9-(Arabinosyl)hypoxanthine	Nucleotides and derivatives	Nucleotides and derivatives	7013-16-3
mws0383	C17H32O2	10-Heptadecenoic Acid	Lipids	Free fatty acids	29743-97-3
pmp000571	C15H10O5	Apigenin	Flavonoids	Flavonoid	520-36-5
mws1173	C15H12O5	Garbanzol	Flavonoids	Flavonols	1226-22-8
pme0376	C15H12O5	Naringenin (5,7,4'-Trihydroxyflavanone)	Flavonoids	Dihydroflavone	480-41-1
pme3472	C12H16O7	Arbutin	Phenolic acids	Phenolic acids	497-76-7
Lmmn003323	C16H32O3	2-Hydroxyhexadecanoic acid	Organic acids	Organic acids	764-67-0
mws1038	C11H22N2O4S	Pantetheine	Others	Others	496-65-1
Lmlp012720	C16H22O4	Dibutyl phthalate*	Phenolic acids	Phenolic acids	84-74-2
Lmxp011770	C16H22O4	Diisobutyl phthalate*	Phenolic acids	Phenolic acids	84-69-5
mws5035	C15H22N2O3	L-Leucyl-L-phenylalanine	Amino acids and derivatives	Amino acids and derivatives	56217-82-4
pmb1650	C18H30O2	Octadeca-11E,13E,15Z-trienoic acid	Lipids	Free fatty acids	25575-00-2
Lmbn005923	C18H30O2	Crepenynic acid	Lipids	Free fatty acids	2277-31-8
mws0367	C18H30O2	α-Linolenic Acid*	Lipids	Free fatty acids	463-40-1
mws0366	C18H30O2	γ-Linolenic Acid*	Lipids	Free fatty acids	506-26-3
pmb0889	C18H30O2	Punicic acid (9Z,11E,13Z-octadecatrienoic acid)	Lipids	Free fatty acids	544-72-9
Lmhn002926	C13H12O7	p-Coumaroylmalic acid	Phenolic acids	Phenolic acids	-
mws0629	C13H16N2O5	L-Aspartyl-L-Phenylalanine	Amino acids and derivatives	Amino acids and derivatives	13433-09-5
Lmhp002501	C14H20N2O4	N-Feruloylhydroxyputrescine	Alkaloids	Phenolamine	-
mws1491	C18H32O2	Linoleic acid	Lipids	Free fatty acids	60-33-3
Lmbn006152	C18H32O2	(9Z,11E)-Octadecadienoic acid	Lipids	Free fatty acids	2540-56-9
Hmhp001812	C11H15N5O4	2'-O-Methyladenosine	Nucleotides and derivatives	Nucleotides and derivatives	2140-79-6
YC512118	C18H35NO	Oleamide (9-Octadecenamide)	Lipids	Free fatty acids	301-02-0
Lmyn012331	C18H34O2	Petroselinic acid	Lipids	Free fatty acids	593-39-5
mws2623	C18H34O2	11-Octadecanoic acid(Vaccenic acid)	Lipids	Free fatty acids	506-17-2
pme1178	C10H13N5O5	Guanosine	Nucleotides and derivatives	Nucleotides and derivatives	118-00-3
pmp001252	C17H17NO3	p-Coumaroyltyramine	Alkaloids	Phenolamine	36417-86-4
mws0668	C10H12N4O6	Xanthosine	Nucleotides and derivatives	Nucleotides and derivatives	146-80-5
Zmyn005026	C18H36O2	16-Methylheptadecanoic acid	Lipids	Free fatty acids	2724-58-5
mws1489	C18H36O2	Stearic Acid	Lipids	Free fatty acids	1957-11-04
pma1751	C12H15NO7	N-(beta-D-Glucosyl)nicotinate	Others	Vitamin	-
pme0088	C15H10O6	Luteolin (5,7,3',4'-Tetrahydroxyflavone)	Flavonoids	Flavonoid	491-70-3
mws1521	C13H18O7	Salicin	Phenolic acids	Phenolic acids	138-52-3
mws1436	C18H38O2	1,18-Octadecanediol	Lipids	Free fatty acids	3155-43-9
mws0064	C15H12O6	Eriodictyol (5,7,3',4'-Tetrahydroxyflavanone)	Flavonoids	Dihydroflavone	552-58-9
pmf0541	C16H16O5	Shikonin	Alkaloids	Alkaloids	517-89-5
Lmyn007883	C16H32O4	9,16-Dihydroxypalmitic acid	Lipids	Free fatty acids	38076-49-2
pme0460	C15H14O6	Epicatechin	Flavonoids	Flavanols	490-46-0
mws0054	C15H14O6	Catechin	Flavonoids	Flavanols	154-23-4
pmb2657	C10H18N4O6	Argininosuccinic acid	Organic acids	Organic acids	2387-71-5
pmb0885	C18H26O3	4-Oxo-9Z,11Z,13E,15E-Octadecatetraenoic Acid	Lipids	Free fatty acids	-
Zmyn004548	C18H28O3	12-Oxo-phytodienoic acid	Lipids	Free fatty acids	85551-10-6
pmb0494	C15H22N2O4	Sinapoylputrescine	Alkaloids	Phenolamine	70185-57-8
pmb2786	C18H30O3	9-Hydroxy-10,12,15-octadecatrienoic acid*	Lipids	Free fatty acids	89886-42-0
Zmpn003368	C18H30O3	13S-Hydroxy-9Z,11E,15Z-octadecatrienoic acid	Lipids	Free fatty acids	87984-82-5
pmb2792	C18H30O3	13-Hydroxy-6,9,11-octadecatrienoic acid	Lipids	Free fatty acids	74784-20-6
Lmbn005443	C18H30O3	13-KODE; (9Z,11E)-13-Oxooctadeca-9,11-dienoic acid*	Lipids	Free fatty acids	54739-30-9
pmb2787	C18H30O3	9-Oxo-10E,12Z-octadecadienoic acid	Lipids	Free fatty acids	54232-59-6
Hmqp005411	C18H32O3	9-Oxo-12Z-Octadecenoic acid*	Lipids	Free fatty acids	112543-32-5
Hmqp005455	C18H32O3	15(R)-Hydroxylinoleic Acid*	Lipids	Free fatty acids	177931-23-6
pmb2799	C18H32O3	12,13-Epoxy-9-Octadecenoic Acid	Lipids	Free fatty acids	6799-85-5
Rfmb091	C18H32O3	9S-Hydroxy-10E,12Z-octadecadienoic acid*	Lipids	Free fatty acids	15514-85-9
Lmbn005369	C18H32O3	13(S)-HODE;13(S)-Hydroxyoctadeca-9Z,11E-dienoic acid*	Lipids	Free fatty acids	10219-69-9
Lmbn005662	C18H32O3	9(10)-EpOME;(9R,10S)-(12Z)-9,10-Epoxyoctadecenoic acid	Lipids	Free fatty acids	16833-56-0
pme1474	C11H15N5O3S	5'-Deoxy-5'-(methylthio)adenosine	Nucleotides and derivatives	Nucleotides and derivatives	2457-80-9
pmb0197	C11H15N5O5	N7-Methylguanosine	Nucleotides and derivatives	Nucleotides and derivatives	20244-86-4
Zmyn004714	C18H34O3	Ricinoleic acid	Lipids	Free fatty acids	141-22-0
pmf0297	C20H42O	1-Eicosanol	Lipids	Free fatty acids	629-96-9
Zmhp003514	C16H12O6	6,7,8-Tetrahydroxy-5-methoxyflavone	Flavonoids	Flavonoid	-
mws0058	C16H12O6	Diosmetin (5,7,3'-Trihydroxy-4'-methoxyflavone)	Flavonoids	Flavonoid	520-34-3
pmp000001	C16H12O6	Hispidulin (5,7,4'-Trihydroxy-6-methoxyflavone)*	Flavonoids	Flavonoid	1447-88-7
pmp001127	C16H12O6	Chrysoeriol*	Flavonoids	Flavonoid	491-71-4
Zmhn001926	C13H16O8	1-O-Salicyl-D-glucose	Phenolic acids	Phenolic acids	60517-74-0
Zmhn001358	C13H16O8	4-O-Glucosyl-4-hydroxybenzoic acid	Phenolic acids	Phenolic acids	-
pmb3142	C13H16O8	Salicylic acid-2-O-glucoside	Phenolic acids	Phenolic acids	10366-91-3
pmc1990	C17H16O5	4'-Hydroxy-5,7-dimethoxyflavanone	Flavonoids	Flavanols	-
mws2367	C14H20O7	Salidroside	Phenolic acids	Phenolic acids	10338-51-9
pme2816	C20H28O2	4-Oxoretinol	Others	Vitamin	62702-55-0
Zmyn005384	C18H36O3	2R-Hydroxyoctadecanoic Acid	Lipids	Free fatty acids	26633-48-7
Lmqn008288	C18H36O3	3-Hydroxyoctadecanoic Acid	Lipids	Free fatty acids	45261-96-9
pmb3079	C8H16NO9P	N-Acetyl-D-glucosamine-1-phosphate	Others	Saccharides and Alcohols	6866-69-9
mws0463	C16H14O6	Hesperetin	Flavonoids	Dihydroflavone	520-33-2
Zmhn000892	C13H18O8	4-O-Glucosyl-3,4-dihydroxybenzyl alcohol	Phenolic acids	Phenolic acids	-
Lmbn014696	C20H30O2	Pimaric acid	Terpenoids	Ditepenoids	127-27-5
Hmqn003268	C15H12O7	5,7,3',4',5'-Pentahydroxydihydroflavone	Flavonoids	Dihydroflavone	-
mws0042	C15H14O7	Epigallocatechin	Flavonoids	Flavanols	970-74-1
pmb0496	C15H22N4O3	N-Feruloylagmatine	Alkaloids	Phenolamine	-
pme1373	C9H14N3O7P	2'-Deoxycytidine-5'-monophosphate	Nucleotides and derivatives	Nucleotides and derivatives	1032-65-1
pme1086	C10H17N3O6S	Glutathione reduced form	Amino acids and derivatives	Amino acids and derivatives	70-18-8
pmn001610	C20H36O2	Eicosadienoic acid	Lipids	Free fatty acids	5598-38-9
Lmhn003074	C14H14O8	Feruloylmalic acid	Phenolic acids	Phenolic acids	-
pmb2791	C18H30O4	9-Hydroperoxy-10E,12,15Z-octadecatrienoic acid	Lipids	Free fatty acids	111004-08-1
Hmtn001358	C14H17NO7	2-(D-Glucosyloxy)-4-hydroxybenzeneacetonitrile	Alkaloids	Alkaloids	-
pme3967	C12H17N5O5	2-(Dimethylamino)guanosine	Nucleotides and derivatives	Nucleotides and derivatives	2140-67-2
Lmsn002887	C14H16O8	1-O-Caffeoyl xylose	Phenolic acids	Phenolic acids	-
Lmqp002761	C19H20O4	Alnusonol	Phenolic acids	Phenolic acids	52330-12-8
mws0636	C18H20N2O3	L-Phenylalanyl-L-phenylalanine	Amino acids and derivatives	Amino acids and derivatives	2577-40-4
Zmjn004133	C18H32O4	9S-Hydroperoxy-10E,12Z-octadecadienoic acid	Lipids	Free fatty acids	5502-91-0
Rfmb087	C18H32O4	9-Hydroxy-13-oxo-10-octadecenoic Acid	Lipids	Free fatty acids	-
pmb2804	C18H32O4	13S-Hydroperoxy-9Z,11E-octadecadienoic acid	Lipids	Free fatty acids	33964-75-9
pmn001689	C18H32O4	9-Hydroxy-12-oxo-15(Z)-octadecenoic acid	Lipids	Free fatty acids	-
Lmbn004685	C18H32O4	5S,8R-DiHODE; (5S,8R,9Z,12Z)-5,8-Dihydroxyoctadeca-9,12-dienoate	Lipids	Free fatty acids	-
Lmbn005287	C18H32O4	7S,8S-DiHODE; (9Z,12Z)-(7S,8S)-Dihydroxyoctadeca-9,12-dienoic acid	Lipids	Free fatty acids	143288-65-7
mws1433	C18H19NO4	N-Feruloyltyramine	Alkaloids	Phenolamine	66648-43-9
Hmjp005980	C18H19NO4	Cis-N-Feruloyltyramine	Alkaloids	Alkaloids	80510-09-4
Lmyn002403	C14H18O8	Mandelic acid-β-glucoside	Phenolic acids	Phenolic acids	-
Lmmn002179	C14H18O8	Methyl salicylate-2-O-glucoside	Phenolic acids	Phenolic acids	10019-60-0
Lmbn005487	C18H34O4	12,13-DHOME; (9Z)-12,13-Dihydroxyoctadec-9-enoic acid	Lipids	Free fatty acids	263399-35-5
pmb2871	C13H16O9	1-O-Gentisoyl-D-glucoside*	Phenolic acids	Phenolic acids	23445-11-6
pmn001367	C13H16O9	Protocatechuic acid-4-O-glucoside*	Phenolic acids	Phenolic acids	-
Hmtn001120	C14H20O8	5-(2-Hydroxyethyl)-2-O-glucosylphenol	Phenolic acids	Phenolic acids	-
Zmtn001661	C14H20O8	Vanilloloside	Others	Others	74950-96-2
pme3459	C20H28O3	Cafestol	Terpenoids	Ditepenoids	469-83-0
pmb3075	C16H16O7	3-O-p-Coumaroylshikimic acid	Phenolic acids	Phenolic acids	-
mws0582	C11H19N3O6S	S-(Methyl)glutathione	Amino acids and derivatives	Amino acids and derivatives	2922-56-7
pmb0325	C17H27N3O3	Feruloylspermidine	Alkaloids	Phenolamine	-
pme3174	C9H14N3O8P	Cytidine 5'-monophosphate(Cytidylic acid)	Nucleotides and derivatives	Nucleotides and derivatives	63-37-6
pme3188	C9H13N2O9P	Uridine 5'-monophosphate	Nucleotides and derivatives	Nucleotides and derivatives	58-97-9
Hmqp006023	C20H36O3	Ethyl 9-Hydroxy-10,12-octadecadienoic acid	Lipids	Free fatty acids	-
mws0983	C20H39NO2	N-Oleoylethanolamine	Alkaloids	Alkaloids	111-58-0
Zmhn002301	C15H18O8	p-Coumaric acid-4-O-glucoside	Phenolic acids	Phenolic acids	117405-48-8
Lmqn000351	C12H22O10	Rutinose	Others	Saccharides and Alcohols	90-74-4
pmn001691	C18H32O5	9,12,13-Trihydroxy-10,15-octadecadienoic acid	Lipids	Free fatty acids	-
mws0884	C10H12N5O6P	Cyclic 3',5'-Adenylic acid	Nucleotides and derivatives	Nucleotides and derivatives	60-92-4
Zmlp005013	C16H10O8	3,3'-Di-O-Methylellagic Acid	Tannins	Tannin	2239-88-5
Lmcp004369	C17H14O7	Quercetin-3',4'-dimethyl ether	Flavonoids	Flavonols	3306-29-4
Lmzp004885	C17H14O7	Tricin (5,7,4'-Trihydroxy-3',5'-dimethoxyflavone)	Flavonoids	Flavonoid	520-32-1
Lmtn002565	C14H18O9	1-O-Vanilloyl-D-Glucose	Phenolic acids	Phenolic acids	-
Zmhn001883	C14H18O9	Vanillic acid-4-O-glucoside	Phenolic acids	Phenolic acids	32142-31-7
Lmsp011053	C18H18O6	7-Hydroxy-2',5,8-Trimethoxyflavanone	Flavonoids	Dihydroflavone	-
pmn001517	C15H22O8	3,4,5-Trimethoxyphenyl-1-O-Glucoside	Phenolic acids	Phenolic acids	-
Hmqn003054	C18H34O5	9,10,11-Trihydroxy-12-octadecenoic acid	Lipids	Free fatty acids	61911-67-9
pmn001694	C18H34O5	9,10,13-Trihydroxy-11-Octadecenoic Acid	Lipids	Free fatty acids	29907-57-1
pme3184	C10H14N5O6P	2'-Deoxyadenosine-5'-monophosphate	Nucleotides and derivatives	Nucleotides and derivatives	653-63-4
pmb0789	C14H21NO8	Pyridoxine-5'-O-glucoside	Others	Vitamin	-
pmc0066	C10H13N4O7P	2'-Deoxyinosine-5'-monophosphate	Nucleotides and derivatives	Nucleotides and derivatives	3393-18-8
pmn001518	C13H16O10	1-O-Galloyl-β-D-glucose	Tannins	Tannin	58511-73-2
pmb2928	C13H16O10	Gallic acid-4-O-glucoside	Tannins	Tannin	84274-52-2
Lmfn000604	C13H16O10	6-O-Galloyl-D-glucose	Tannins	Tannin	13186-19-1
Lmsp008443	C17H16O7	3,3',5-Trihydroxy-4',7-dimethoxyflavanone	Flavonoids	Dihydroflavone	-
Hmln002806	C16H16O8	5-O-Caffeoylshikimic acid	Phenolic acids	Phenolic acids	180981-12-8
pmb0776	C20H20N2O3	N-Feruloyltryptamine	Alkaloids	Phenolamine	53905-13-8
Cmhp005227	C16H18O8	4,8-Dihydroxy Naphthol-1-O-glucoside	Quinones	Quinones	-
pmb3068	C16H18O8	1-O-p-Coumaroylquinic acid	Phenolic acids	Phenolic acids	-
pmb3074	C16H18O8	5-O-p-Coumaroylquinic acid	Phenolic acids	Phenolic acids	1899-30-5
pme3311	C6H14O12P2	D-Fructose-1,6-biphosphate	Others	Saccharides and Alcohols	488-69-7
Zmyn000083	C6H14O12P2	D-Glucose 1,6-bisphosphate	Others	Saccharides and Alcohols	10139-18-1
mws1015	C15H16O9	Esculin (6,7-DihydroxyCoumarin-6-glucoside)	Lignans and Coumarins	Coumarins	531-75-9
pma0149	C15H16O9	Sinapoyl malate	Phenolic acids	Phenolic acids	92344-58-6
Xmgp006913	C20H20O5	2,4,2',4'-tetrahydroxy-3'-prenylchalcone	Flavonoids	Chalcones	-
Zmhn001793	C15H18O9	6-O-Caffeoyl-D-glucose	Phenolic acids	Phenolic acids	-
pmp000109	C19H18O6	5,7,8,4'-Tetramethoxyflavone	Flavonoids	Flavonoid	6601-66-7
Lmcp007240	C19H18O6	5,6,7,4'-Tetramethoxyflavone	Flavonoids	Flavonoid	1168-42-9
mws1333	C12H22O11	Melibiose	Others	Saccharides and Alcohols	585-99-9
mws1080	C12H22O11	Galactinol	Others	Saccharides and Alcohols	3687-64-7
MA10039641	C12H22O11	Lactobiose	Others	Saccharides and Alcohols	63-42-3
Lmsn000381	C12H22O11	D-Maltose*	Others	Saccharides and Alcohols	133-99-3
pme0519	C12H22O11	D-Sucrose*	Others	Saccharides and Alcohols	57-50-1
mws5038	C12H22O11	Isomaltulose*	Others	Saccharides and Alcohols	13718-94-0
mws0906	C16H22O8	Coniferyl alcohol-4-O-glucoside (Coniferin)	Phenolic acids	Phenolic acids	531-29-3
mws1474	C18H16O7	5,7-Dihydroxy-3',4',5'-trimethoxyflavone	Flavonoids	Flavonoid	18103-42-9
Zmln000899	C15H20O9	Syringaldehyde-4-O-glucoside	Phenolic acids	Phenolic acids	-
Lmmn000774	C15H20O9	Dihydrocaffeoylglucose	Phenolic acids	Phenolic acids	-
HJAP058	C19H20O6	5,6,7,4'-Tetramethoxyflavanone	Flavonoids	Flavonoid	2569-77-9
mws0609	C10H12N5O7P	Guanosine 3',5'-cyclic monophosphate	Nucleotides and derivatives	Nucleotides and derivatives	7665-99-8
pmb0801	C14H19NO9	4-Pyridoxic acid-O-glucoside	Others	Vitamin	-
mws1002	C17H14O8	Syringetin	Flavonoids	Flavonoid	4423-37-4
pmb0981	C10H14N5O7P	Adenosine 5'-monophosphate	Nucleotides and derivatives	Nucleotides and derivatives	61-19-8
pmb0808	C16H16O9	Esculetin-6-O-quinic acid	Lignans and Coumarins	Coumarins	-
pmb0770	C20H20N2O4	N-Feruloylserotonin	Alkaloids	Phenolamine	68573-23-9
Lmhp011562	C21H36O4	1-α-Linolenoyl-glycerol	Lipids	Glycerol ester	-
Lmhp011388	C21H36O4	2-α-Linolenoyl-glycerol	Lipids	Glycerol ester	55268-58-1
mws0178	C16H18O9	Chlorogenic acid (3-O-Caffeoylquinic acid)*	Phenolic acids	Phenolic acids	327-97-9
mws1077	C16H18O9	Scopoletin-7-O-glucoside (Scopolin)	Lignans and Coumarins	Coumarins	531-44-2
mws2108	C16H18O9	Cryptochlorogenic acid (4-O-Caffeoylquinic acid)	Phenolic acids	Phenolic acids	905-99-7
pme1816	C16H18O9	Neochlorogenic acid (5-O-Caffeoylquinic acid)*	Phenolic acids	Phenolic acids	906-33-2
Lmhp112042	C21H38O4	1-Linoleoylglycerol	Lipids	Glycerol ester	2277-28-3
Lmhp012042	C21H38O4	2-Linoleoylglycerol	Lipids	Glycerol ester	3443-82-1
Zmhn002422	C16H20O9	1-O-Feruloyl-D-Glucose	Phenolic acids	Phenolic acids	-
Zmhn002334	C16H20O9	6-O-Feruloyl-D-glucose	Phenolic acids	Phenolic acids	137887-25-3
Hmmn002544	C16H20O9	Ferulic acid-4-O-glucoside	Phenolic acids	Phenolic acids	117405-51-3
Lmyp002919	C15H19NO9	2-Hydroxy-7-methoxy-1,4-benzoxazin-3(2H)-one glucoside (HMBOA glucoside)	Alkaloids	Alkaloids	17622-26-3
mws0097	C20H22O6	Pinoresinol*	Lignans and Coumarins	Lignans	487-36-5
Lmdn004267	C20H22O6	Epipinoresinol*	Lignans and Coumarins	Lignans	24404-50-0
pme0085	C18H16O8	Rosmarinic acid	Phenolic acids	Phenolic acids	537-15-5
pmb3107	C15H20O10	Glucosyringic Acid	Phenolic acids	Phenolic acids	-
Cmsn000894	C14H18O11	7-O-Galloyl-D-sedoheptulose	Tannins	Tannin	-
pmb0998	C10H14N5O8P	Guanosine 5'-monophosphate	Nucleotides and derivatives	Nucleotides and derivatives	85-32-5
mws5040	C12H21O11Na	Turanose	Others	Saccharides and Alcohols	547-25-1
Lmgp003270	C16H16O10	Scopoletin-7-O-glucuronide	Lignans and Coumarins	Coumarins	132752-65-9
pma3724	C17H20O9	1-O-Feruloylquinic acid	Phenolic acids	Phenolic acids	-
mws0179	C17H20O9	Chlorogenic acid methyl ester	Phenolic acids	Phenolic acids	29708-87-0
pmb0752	C17H20O9	3-O-Feruloylquinic acid	Phenolic acids	Phenolic acids	1899-29-2
Lmyn002540	C16H19NO9	Dioxindole-3-acetyl-3-O-glucoside	Alkaloids	Alkaloids	-
pmn001695	C16H20O10	Trihydroxycinnamoylquinic acid	Phenolic acids	Phenolic acids	-
Hmgn002833	C20H20O7	4-Ketopinoresinol	Others	Others	-
Zmgp003492	C20H20O7	8-Hydroxy-α-conidendrin	Others	Others	-
mws0011	C17H24O9	Syringin	Phenolic acids	Phenolic acids	118-34-3
pmb0064	C15H19NO10	DIMBOA glucoside	Alkaloids	Alkaloids	18607-79-9
pmb0108	C19H18O8	Feruloyl syringic acid	Phenolic acids	Phenolic acids	-
mws1574	C16H22O10	Geniposidic acid	Terpenoids	Monoterpenoids	27741-01-1
Hmgn004139	C20H22O7	Isohydroxymatairesinol	Lignans and Coumarins	Lignans	-
mws0232	C17H20N4O6	Riboflavin (Vitamin B2)	Others	Vitamin	83-88-5
pme3337	C14H17N5O8	Succinyladenosine	Nucleotides and derivatives	Nucleotides and derivatives	4542-23-8
pme1286	C14H20N6O5S	S-(5'-Adenosy)-L-homocysteine	Amino acids and derivatives	Amino acids and derivatives	979-92-0
pmb2940	C17H22O10	1-O-Glucosyl sinapate	Phenolic acids	Phenolic acids	78185-48-5
Zmhn002227	C17H22O10	Sinapoyl-4-O-glucoside	Phenolic acids	Phenolic acids	-
HJN003	C17H22O10	1-O-Sinapoyl-D-glucose	Phenolic acids	Phenolic acids	-
pmp000113	C20H20O8	5-Hydroxy-6,7,8,3',4'-pentamethoxyflavone	Flavonoids	Flavonoid	2174-59-6
Lmmp010562	C24H38O4	Diisooctyl Phthalate	Phenolic acids	Phenolic acids	27554-26-3
Lmwp011196	C24H38O4	Bis(2-ethylhexyl)phthalate	Phenolic acids	Phenolic acids	117-81-7
pmb0489	C19H28N2O7	N-Glucosyl-p-coumaroylputrescine	Alkaloids	Phenolamine	-
pma0110	C18H22O10	4-O-Sinapoylquinic acid	Phenolic acids	Phenolic acids	-
pme2735	C15H22N6O5S	S-Adenosyl-L-methionine	Amino acids and derivatives	Amino acids and derivatives	29908-03-0
pmc0281	C15H21N5O8	Ribosyladenosine	Nucleotides and derivatives	Nucleotides and derivatives	-
pmf0248	C27H46O2	Delta-Tocopherol	Others	Vitamin	119-13-1
pme3007	C9H14N2O12P2	Uridine 5'-diphosphate	Nucleotides and derivatives	Nucleotides and derivatives	58-98-0
pmb3031	C20H20O9	Tricin-4'-O-glycerol	Flavonoids	Flavonoid	-
mws2523	C12H23O14P	Trehalose 6-phosphate	Others	Saccharides and Alcohols	4484-88-2
Lmhp008337	C19H40NO7P	LysoPE 14:0(2n isomer)	Lipids	LPE	-
pmb0864	C19H40NO7P	LysoPE 14:0	Lipids	LPE	-
pme2117	C10H15N5O10P2	Adenosine 5'-diphosphate	Nucleotides and derivatives	Nucleotides and derivatives	58-64-0
pmb3006	C21H20O10	Apigenin-7-O-glucoside(Cosmosiin)	Flavonoids	Flavonoid	578-74-5
mws0048	C21H20O10	Apigenin-8-C-Glucoside (Vitexin)*	Flavonoids	Flavonoid carbonoside	3681-93-4
mws1434	C21H20O10	Apigenin-6-C-glucoside (Isovitexin)*	Flavonoids	Flavonoid carbonoside	29702-25-8
pmp000117	C22H24O9	3,5,6,7,8,3',4'-Heptamethoxyflavone	Flavonoids	Flavonols	1178-24-1
pmb0744	C24H18O8	Tricin-4'-O-Benzoic Acid	Flavonoids	Flavonoid	-
Cmzn005251	C21H22O10	6-O-Caffeoylarbutin	Phenolic acids	Phenolic acids	136172-60-6
mws1179	C21H22O10	Naringenin-7-O-glucoside (Prunin)	Flavonoids	Dihydroflavone	529-55-5
HJN087	C21H22O10	Naringenin-4'-O-glucoside	Flavonoids	Flavonoid	-
Lmfn004093	C21H24O10	Phloretin-4'-O-glucoside (Trilobatin)	Flavonoids	Chalcones	4192-90-9
Lmhp008273	C20H40NO7P	LysoPE 15:1(2n isomer)	Lipids	LPE	-
Lmhp008440	C20H40NO7P	LysoPE 15:1	Lipids	LPE	-
pmb0862	C20H42NO7P	LysoPC 12:0	Lipids	LPC	20559-18-6
Lmhp008885	C20H42NO7P	LysoPE 15:0(2n isomer)	Lipids	LPE	-
Lmhp009187	C20H42NO7P	LysoPE 15:0	Lipids	LPE	-
mws0355	C22H18O10	Catechin gallate*	Flavonoids	Flavanols	130405-40-2
mws1397	C22H18O10	Epicatechin gallate*	Flavonoids	Flavanols	1257-08-5
Xmyp005654	C21H20O11	Kaempferol-4'-O-glucoside	Flavonoids	Flavonoid	-
Hmpp003270	C21H20O11	Luteolin-4'-O-glucoside	Flavonoids	Flavonoid	6920-38-3
Lmlp003531	C21H20O11	Luteolin-3'-O-glucoside	Flavonoids	Flavonoid	5154-41-6
mws1299	C21H20O11	Luteolin-8-C-glucoside (Orientin)	Flavonoids	Flavonoid carbonoside	28608-75-5
mws0089	C21H20O11	Kaempferol-7-O-glucoside*	Flavonoids	Flavonols	16290-07-6
mws2209	C21H20O11	Kaempferol-3-O-glucoside (Astragalin)*	Flavonoids	Flavonols	480-10-4
pme2459	C21H20O11	Luteolin-7-O-glucoside (Cynaroside)	Flavonoids	Flavonoid	5373-11-05
mws1608	C21H20O11	Luteolin-6-C-glucoside (Isoorientin)	Flavonoids	Flavonoid carbonoside	4261-42-1
mws0913	C21H20O11	Kaempferol-3-O-galactoside (Trifolin)	Flavonoids	Flavonols	23627-87-4
mws0057	C21H22O11	Eriodictyol-7-O-glucoside	Flavonoids	Dihydroflavone	38965-51-4
mws1361	C21H22O11	Taxifolin-3-O-rhamnoside (Astilbin)	Flavonoids	Dihydroflavonol	29838-67-3
Lmhp008763	C21H42NO7P	LysoPE 16:1(2n isomer)	Lipids	LPE	-
Lmhp009034	C21H42NO7P	LysoPE 16:1	Lipids	LPE	-
pmb0876	C21H44NO7P	LysoPE 16:0	Lipids	LPE	53862-35-4
pmd0160	C21H44NO7P	LysoPE 16:0(2n isomer)	Lipids	LPE	-
Hmdn006855	C30H48O3	3,4-Cycloopen-cycloaltin-4(29),25-diene-24(R)-hydroxy-3-carboxylic acid	Others	Others	-
mws2220	C22H18O11	Gallocatechin 3-O-gallate*	Flavonoids	Flavanols	5127-64-0
mws0034	C22H18O11	Epigallocatechin-3-gallate*	Flavonoids	Flavanols	989-51-5
pmb2654	C19H27NO12	Anthranilate-1-O-Sophoroside	Phenolic acids	Phenolic acids	-
Zmlp005019	C21H18O12	3,3'-O-Dimethylellagic Acid-4'-O-arabinoside	Tannins	Tannin	-
HJAP011	C22H22O11	Chrysoeriol-8-C-glucoside (Scoparin)	Flavonoids	Flavonoid	301-16-6
pmb3012	C22H22O11	Chrysoeriol-7-O-glucoside	Flavonoids	Flavonoid	19993-32-9
pmp000233	C22H22O11	Swertiajaponin	Flavonoids	Flavonoid carbonoside	6980-25-2
pmp000120	C22H22O11	Diosmetin-6-C-glucoside	Flavonoids	Flavonoid	-
mws0091	C21H20O12	Quercetin-3-O-glucoside (Isoquercitrin)*	Flavonoids	Flavonols	482-35-9
mws0856	C21H20O12	Quercetin-4'-O-glucoside (Spiraeoside)	Flavonoids	Flavonols	20229-56-5
mws0061	C21H20O12	Quercetin-3-O-galactoside (Hyperin)	Flavonoids	Flavonols	482-36-0
mws1329	C21H20O12	Quercetin-7-O-glucoside*	Flavonoids	Flavonols	491-50-9
pmd0130	C22H46NO7P	LysoPC 14:0	Lipids	LPC	20559-16-4
pmb1912	C20H23N7O7	10-Formyltetrahydrofuran	Alkaloids	Alkaloids	2800-34-2
Lmhp008233	C23H40NO7P	LysoPE 18:4	Lipids	LPE	-
Lmhp008589	C23H42NO7P	LysoPE 18:3(2n isomer)	Lipids	LPE	-
Lmhp008801	C23H42NO7P	LysoPE 18:3	Lipids	LPE	-
pmb0881	C23H44NO7P	LysoPE 18:2	Lipids	LPE	-
pmb0874	C23H44NO7P	LysoPE 18:2(2n isomer)	Lipids	LPE	-
Zmhn004909	C21H18O13	3,4-Digalloylshikimic acid	Phenolic acids	Phenolic acids	-
Hmcp002207	C22H22O12	Isorhamnetin-7-O-glucoside (Brassicin)*	Flavonoids	Flavonols	6743-96-0
Lmjp003044	C22H22O12	Isorhamnetin-3-O-Glucoside*	Flavonoids	Flavonols	5041-82-7
Hmcp002298	C22H22O12	Limocitrin-3-O-arabinoside	Flavonoids	Flavonoid	-
mws1454	C23H26O11	Persicoside	Flavonoids	Dihydroflavone	28978-03-2
mws0289	C23H46NO7P	LysoPE 18:1	Lipids	LPE	89576-29-4
pmb0856	C23H46NO7P	LysoPE 18:1(2n isomer)	Lipids	LPE	-
pmb2260	C23H46NO7P	LysoPC 15:1	Lipids	LPC	-
Lmpp003465	C21H20O13	Myricetin-3-O-glucoside	Flavonoids	Flavonols	19833-12-6
pmb0883	C23H48NO7P	LysoPE 18:0	Lipids	LPE	69747-55-3
pmb2319	C23H48NO7P	LysoPC 15:0	Lipids	LPC	108273-89-8
Lmhp009129	C23H48NO7P	LysoPC 15:0(2n isomer)	Lipids	LPC	-
HJN104	C21H22O13	Dihydromyricetin-3-O-glucoside	Flavonoids	Dihydroflavonol	-
Hmyn007168	C22H45O9P	LysoPG 16:0	Lipids	Glycerol ester	-
Lmmp003903	C23H22O12	Kaempferol-3-O-(2''-acetyl)glucoside	Flavonoids	Flavonols	-
pmb0863	C24H46NO7P	LysoPC 16:2(2n isomer)	Lipids	LPC	-
pma1303	C24H46NO7P	LysoPC 16:2	Lipids	LPC	-
pmb0736	C23H24O12	Tricin-7-O-Glucoside	Flavonoids	Flavonoid	32769-01-0
pmb3042	C23H24O12	Tricin-5-O-Glucoside	Flavonoids	Flavonoid	32769-00-9
Lmhp206353	C23H24O12	Tricin-4'-O-glucoside	Flavonoids	Flavonoid	-
Cmsn002371	C25H32O10	Isolariciresinol-9-O-xyloside	Lignans and Coumarins	Lignans	-
pmp001270	C24H48NO7P	LysoPC 16:1	Lipids	LPC	76790-27-7
Lmhp008833	C24H48NO7P	LysoPC 16:1(2n isomer)	Lipids	LPC	-
pmb0855	C24H50NO7P	LysoPC 16:0	Lipids	LPC	17364-16-8
pmd0132	C24H50NO7P	LysoPC 16:0(2n isomer)	Lipids	LPC	-
pmb0745	C26H24O10	Tricin-4'-O-syringyl alcohol	Flavonoids	Flavonoid	-
Lmhp009802	C25H46NO7P	LysoPE 20:3(2n isomer)	Lipids	LPE	-
Lmhp010040	C25H46NO7P	LysoPE 20:3	Lipids	LPE	-
Lmqn007765	C25H28O11	Shakuchirin	Phenolic acids	Phenolic acids	-
Hmqp000191	C18H32O16	Planteose	Others	Saccharides and Alcohols	470-57-5
Lmhp008718	C25H48NO7P	LysoPC 17:2	Lipids	LPC	-
Lmhp010757	C25H48NO7P	LysoPE 20:2	Lipids	LPE	-
Lmhp010514	C25H48NO7P	LysoPE 20:2(2n isomer)	Lipids	LPE	-
pmb3045	C23H22O13	Tricin-7-O-Glucuronide	Flavonoids	Flavonoid	-
Lmhp009590	C25H50NO7P	LysoPC 17:1	Lipids	LPC	-
Hmcp002399	C23H24O13	Limocitrin-3-O-glucoside	Flavonoids	Flavonoid	-
Hmcp002187	C23H24O13	Limocitrin-3-O-galactoside	Flavonoids	Flavonoid	-
HJAP006	C23H24O13	Syringetin-7-O-glucoside	Flavonoids	Flavonoid	-
Lmhp010515	C25H52NO7P	LysoPC 17:0(2n isomer)	Lipids	LPC	-
pmb2406	C25H52NO7P	LysoPC 17:0	Lipids	LPC	50930-23-9
pmb1466	C26H22O11	Tricin-4'-O-syringic acid	Flavonoids	Flavonoid	-
Lmhp009526	C27H46O9	2-α-Linolenoyl-glycerol-1-O-glucoside	Lipids	Glycerol ester	-
Lmhp009773	C27H46O9	1-α-Linolenoyl-glycerol-3-O-glucoside	Lipids	Glycerol ester	-
Hmqp006235	C26H46NO7P	LysoPC 18:4	Lipids	LPC	-
Wmzn002116	C25H24O12	3,5-Dicaffeoylquinic acid	Phenolic acids	Phenolic acids	-
Lmhp010573	C27H48O9	1-Linoleoylglycerol-3-O-glucoside	Lipids	Glycerol ester	-
Lmhp010334	C27H48O9	2-Linoleoylglycerol-1-O-glucoside	Lipids	Glycerol ester	-
pmb0865	C26H48NO7P	LysoPC 18:3(2n isomer)	Lipids	LPC	-
pmb0854	C26H48NO7P	LysoPC 18:3	Lipids	LPC	-
Hmbn002692	C22H30O14	6'-O-Feruloyl-D-sucrose	Phenolic acids	Phenolic acids	118230-77-6
pmp001273	C26H50NO7P	LysoPC 18:2	Lipids	LPC	-
pmp001251	C26H50NO7P	LysoPC 18:2(2n isomer)	Lipids	LPC	-
pma0791	C24H24O13	Naringenin-7-O-(6''-malonyl)glucoside	Flavonoids	Flavanols	-
pmn001378	C26H32O11	Pinoresinol-4-O-glucoside	Lignans and Coumarins	Lignans	41607-20-9
Lmhp010190	C26H52NO7P	LysoPC 18:1(2n isomer)	Lipids	LPC	-
pmp001281	C26H52NO7P	LysoPC 18:1	Lipids	LPC	-
pmb3041	C23H22O14	Tricin-7-O-saccharic acid	Flavonoids	Flavonoid	-
HJN083	C26H34O11	Lariciresinol-4'-O-glucoside	Lignans and Coumarins	Lignans	143663-00-7
pmd0136	C26H54NO7P	LysoPC 18:0(2n isomer)	Lipids	LPC	-
mws0126	C26H54NO7P	LysoPC 18:0	Lipids	LPC	19420-57-6
pmb3053	C27H24O11	Tricin-4'-O-eudesmic acid	Flavonoids	Flavonoid	-
Lmtn003096	C26H36O11	Secoisolariciresinol 4-O-glucoside	Lignans and Coumarins	Lignans	-
pmp000235	C27H26O11	Salcolin B	Flavonoids	Flavonoid	-
pmp000234	C27H26O11	Salcolin A	Flavonoids	Flavonoid	-
Lmmp003817	C24H22O14	Kaempferol-3-O-(6''-malonyl)glucoside	Flavonoids	Flavonols	-
Lmhp010908	C27H54NO7P	LysoPC 19:1	Lipids	LPC	-
Zmfn000481	C14H22N2O16P2	Uridine-5'-Diphosphate-D-Xylose	Nucleotides and derivatives	Nucleotides and derivatives	3616-06-06
pmn001375	C26H32O12	1-Hydroxypinoresinol-1-O-Glucoside	Lignans and Coumarins	Lignans	81495-71-8
Lmdn001925	C26H34O12	Olivil-4'-O-glucoside	Lignans and Coumarins	Lignans	76880-93-8
pmp001282	C28H50NO7P	Propyl 2-(trimethylammonio)ethyl phosphate	Others	Others	-
Lmhp009890	C28H52NO7P	LysoPC 20:3	Lipids	LPC	1199257-41-4
pmd0146	C28H54NO7P	LysoPC 20:2(2n isomer)	Lipids	LPC	-
pmd0147	C28H54NO7P	LysoPC 20:2	Lipids	LPC	-
pmb0608	C25H24O14	Chrysoeriol-7-O-(6''-malonyl)glucoside	Flavonoids	Flavonoid	-
Lmsn003628	C23H32O15	6′-O-Sinapoylsucrose	Phenolic acids	Phenolic acids	-
Lmhp011549	C28H56NO7P	LysoPC 20:1	Lipids	LPC	-
HJAP007	C25H26O14	Syringetin-3-O-(6''-Acetyl)glucoside	Flavonoids	Flavonoid	-
Hmln002355	C27H34O12	5'-Methoxymatairesinoside	Lignans and Coumarins	Lignans	1691201-82-7
pmd0143	C28H58NO7P	LysoPC 20:0	Lipids	LPC	108341-80-6
Lmmn002260	C27H36O12	5'-Methoxyisolariciresinol-9'-O-glucoside	Lignans and Coumarins	Lignans	-
pma0702	C29H39N3O8	N1,N8-Bis(sinapoyl)spermidine	Alkaloids	Phenolamine	-
pmb3032	C26H26O14	Tricin-7-O-(2''-Malonyl)rhamnoside	Flavonoids	Flavonoid	-
Rfmb25702	C28H34O12	Pinoresinol-4-O-(6''-acetyl)glucoside	Lignans and Coumarins	Lignans	-
mws1292	C26H28O14	Apigenin-6-C-arabinoside-8-C-glucoside (Isoschaftoside)	Flavonoids	Flavonoid carbonoside	52012-29-0
mws1660	C26H28O14	Apigenin-6-C-glucoside-8-C-arabinoside (Schaftoside)	Flavonoids	Flavonoid carbonoside	51938-32-0
pmb0571	C26H28O14	Apigenin-7-O-(2''-glucosyl)arabinoside	Flavonoids	Flavonoid	-
Lmtp002474	C26H28O14	Apigenin-6-C-(2''-glucosyl)arabinoside	Flavonoids	Flavonoid carbonoside	-
pmf0472	C26H28O14	Apiin	Flavonoids	Flavonoid	26544-34-3
pmp000236	C26H28O14	Isovitexin-8-O-xylcoside	Flavonoids	Flavonoid carbonoside	-
Lmtp002642	C26H28O14	Apigenin-8-C-(2''-glucosyl)arabinoside	Flavonoids	Flavonoid carbonoside	-
pmb2922	C15H24N2O17P2	Uridine 5'-diphospho-D-glucose	Nucleotides and derivatives	Nucleotides and derivatives	133-89-1
Zmzp006857	C29H28O12	Tricin-4'-O-[β-guaiacyl-(9''-O-acetyl)glycerol]ether	Flavonoids	Flavonoid	-
pmp000237	C26H26O15	Apigenin-6-C-(2''-glucuronyl)xyloside	Flavonoids	Flavonoid carbonoside	-
Zmxp005470	C26H26O15	Tricin-7-O-(6''-O-malonyl)glucoside	Flavonoids	Flavonoid	-
Lmpp003930	C30H26O12	Apigenin-7-O-(6''-p-Coumaryl)glucoside	Flavonoids	Flavonoid	-
pme0368	C27H30O14	Apigenin-7-O-rutinoside (Isorhoifolin)	Flavonoids	Flavonoid	552-57-8
Lmyp004081	C27H30O14	Isovitexin-2''-O-rhamnoside	Flavonoids	Flavonoid carbonoside	-
pme3227	C27H30O14	Vitexin-2''-O-rhamnoside	Flavonoids	Flavonoid carbonoside	64820-99-1
HJAP148	C26H28O15	Kaempferol-3-O-sambubioside	Flavonoids	Flavonoid	27661-51-4
pmb0636	C26H28O15	Orientin-7-O-arabinoside	Flavonoids	Flavonoid carbonoside	-
pmb0631	C26H28O15	Orientin-6-C-arabinoside	Flavonoids	Flavonoid carbonoside	-
pmp000238	C26H28O15	Luteolin-6-C-arabinoside-7-O-glucoside	Flavonoids	Flavonoid carbonoside	-
mws1066	C27H32O14	Naringenin-7-O-Rutinoside(Narirutin)	Flavonoids	Dihydroflavone	14259-46-2
Xmzn007677	C33H35N5O5	Ergotamine	Alkaloids	Alkaloids	113-15-5
pmb0492	C34H37N3O6	N',N'',N'''-p-Coumaroyl-cinnamoyl-caffeoyl spermidine	Alkaloids	Phenolamine	-
Hmgp003641	C28H32O14	Chrysoeriol-6-C-rhamnoside-7-O-rhamnoside	Flavonoids	Flavonoid	-
pmp001288	C28H32O14	Acacetin-7-O-rutinoside (Linarin)	Flavonoids	Flavonoid	480-36-4
Zmjp005293	C28H32O14	Robinson-7-O-Neohesperidin	Flavonoids	Flavonoid	-
pmp000239	C26H26O16	Luteolin-6-C-(5''-glucuronyl)xyloside	Flavonoids	Flavonoid	-
mws1290	C30H26O13	Kaempferol-3-O-(6''-p-Coumaroyl)glucoside (Tiliroside)	Flavonoids	Flavonols	20316-62-5
Lmyp004318	C30H26O13	Kaempferol-3-O-(6''-p-Coumaroyl)galactoside	Flavonoids	Flavonoid	-
Zmjp003291	C27H30O15	Vitexin-2&quot;-O-galactoside	Flavonoids	Flavonoid	-
pmp000593	C27H30O15	Luteolin-7-O-rutinoside*	Flavonoids	Flavonoid	3563-98-2
pmp001079	C27H30O15	Luteolin-7-O-neohesperidoside (Lonicerin)*	Flavonoids	Flavonoid	25694-72-8
Lmjp002867	C27H30O15	Kaempferol-3-O-neohesperidoside*	Flavonoids	Flavonols	32602-81-6
Lmlp002990	C27H30O15	Isosaponarin(Isovitexin-4'-O-glucoside)	Flavonoids	Flavonoid carbonoside	19416-87-6
Lmsp004670	C27H30O15	Kaempferol-3-O-glucoside-7-O-rhamnoside	Flavonoids	Flavonols	-
pmp001106	C27H30O15	Vitexin-2''-O-glucoside	Flavonoids	Flavonoid carbonoside	61360-94-9
mws1073	C27H30O15	Apigenin-6,8-di-C-glucoside (Vicenin-2)	Flavonoids	Flavonoid	23666-13-9
Hmmp003156	C27H30O15	Saponarin(Isovitexin-7-O-glucoside)	Flavonoids	Flavonoid	20310-89-8
Lmsn002815	C27H30O15	Kaempferol-3-O-rutinoside(Nicotiflorin)*	Flavonoids	Flavonoid	17650-84-9
Lmqn000780	C17H27N3O17P2	Uridine 5'-diphospho-N-acetylglucosamine	Alkaloids	Alkaloids	528-04-1
pmp001080	C28H32O15	Diosmetin-7-O-Neohesperidoside (Neodiosmin)*	Flavonoids	Flavonoid	38665-01-9
Lmgp004217	C28H32O15	Diosmetin-8-C-(2''-O-rhamnosyl)glucoside	Flavonoids	Flavonoid carbonoside	98891-92-0
pmb3002	C28H32O15	Chrysoeriol-7-O-rutinoside	Flavonoids	Flavonoid	-
mws1661	C28H32O15	Diosmetin-7-O-rutinoside (Diosmin)*	Flavonoids	Flavonoid	520-27-4
Hmgp002121	C31H28O13	Hispidulin-7-O-(6''-O-p-Coumaroyl)Glucoside	Flavonoids	Flavonoid	-
Lmbp002592	C27H30O16	Kaempferol-3,7-di-O-glucoside	Flavonoids	Flavonoid	-
pmp000126	C27H30O16	Luteolin-6,8-di-C-glucoside	Flavonoids	Flavonoid carbonoside	29428-58-8
pmb0624	C27H30O16	Isoorientin-7-O-glucoside	Flavonoids	Flavonoid carbonoside	-
Hmpp002612	C27H30O16	Luteolin-7-O-gentiobioside	Flavonoids	Flavonoid	-
pmb0711	C27H30O16	Quercetin-7-O-rutinoside	Flavonoids	Flavonols	147714-62-3
Zmjp003031	C27H30O16	Orientin-2''-O-galactoside	Flavonoids	Flavonoid	-
mws0059	C27H30O16	Quercetin-3-O-rutinoside (Rutin)	Flavonoids	Flavonols	153-18-4
Lmjp002461	C27H30O16	Quercetin-3-O-neohesperidoside	Flavonoids	Flavonols	117611-67-3
mws4134	C20H32N6O12S2	Oxiglutatione	Amino acids and derivatives	Amino acids and derivatives	27025-41-8
pmp001290	C27H26O17	Apigenin-7-O-(2''-glucurosyl)glucuronide	Flavonoids	Flavonoid	74696-01-8
Hmjp002999	C28H32O16	Isorhamnetin-3-O-rutinoside (Narcissin)	Flavonoids	Flavonoid	604-80-8
Zmxp002867	C28H32O16	Chrysoeriol-5,7-di-O-glucoside	Flavonoids	Flavonoid	-
pme1540	C28H32O16	Isorhamnetin-3-O-neohesperidoside	Flavonoids	Flavonols	55033-90-4
pmp000127	C28H32O16	Chrysoeriol-6,8-di-C-glucoside	Flavonoids	Flavonoid carbonoside	-
Lmnp002584	C28H32O16	Hispidulin-8-C-(2''-O-glucosyl)glucoside	Flavonoids	Flavonoid carbonoside	-
HJAP026	C28H32O16	Chrysoeriol-6-C-glucoside-4'-O-glucoside	Flavonoids	Flavonoid	-
Hmcp005575	C27H30O17	Quercetin-5,4??-di-O-glucoside	Flavonoids	Flavonoid	-
pmp000596	C27H30O17	Quercetin-3-O-(2''-O-galactosyl)glucoside	Flavonoids	Flavonols	56782-99-1
Lmtp003677	C27H30O17	Quercetin-3-O-sophoroside (Baimaside)	Flavonoids	Flavonols	18609-17-1
pma2088	C27H30O17	Quercetin-3,4'-O-di-glucoside	Flavonoids	Flavonols	29125-80-2
Cmhn001271	C27H22O18	Gemin D	Tannins	Tannin	84744-46-7
Hmlp002975	C28H30O17	Isorhamnetin-3-O-glucuronide-7-O-rhamnoside	Flavonoids	Flavonols	-
Lmgp005868	C32H30O14	Chrysoeriol-7-O-(6''-feruloyl)glucoside	Flavonoids	Flavonoid	-
Hmgp003086	C29H34O16	Tricin-7-O-rutinoside*	Flavonoids	Flavonoid	-
Lmgp004959	C29H34O16	Tricin-7-O-neohesperidoside*	Flavonoids	Flavonoid	53766-40-8
pmp001289	C28H28O18	Chrysoeriol-7-O-(2''-O-glucuronyl)glucuronide	Flavonoids	Flavonoid	-
Hmgp002953	C29H32O17	Tricin-7-O-(2''-O-rhamnosyl)galacturonide	Flavonoids	Flavonoid	89915-54-8
pmb0578	C32H30O15	Luteolin-7-O-(6''-sinapoyl)glucoside	Flavonoids	Flavonoid	-
pmb0716	C29H34O17	Tricin-4'-O-glucoside-7-O-glucoside	Flavonoids	Flavonoid	-
Zmxp004503	C29H34O17	Tricin-5,7-O-diglucoside	Flavonoids	Flavonoid	-
Lmsp004749	C29H34O17	Syringetin-3-O-rutinoside	Flavonoids	Flavonoid	-
pmb0713	C29H34O17	Tricin-7-O-(2''-O-glucosyl)glucoside	Flavonoids	Flavonoid	-
pmb0739	C32H34O15	Tricin-4'-O-(syringyl alcohol)ether-7-O-glucoside	Flavonoids	Flavonoid	-
pmb0719	C32H34O15	Tricin-4'-O-(syringyl alcohol)ether-5-O-glucoside	Flavonoids	Flavonoid	-
pmb0530	C21H27N7O14P2	Nicotinic acid adenine dinucleotide	Nucleotides and derivatives	Nucleotides and derivatives	53-84-9
pmb0579	C33H32O15	Chrysoeriol-7-O-(6''-sinapoyl)glucoside	Flavonoids	Flavonoid	-
pmb0725	C33H32O15	Tricin-7-O-(2''-feruloyl)glucoside	Flavonoids	Flavonoid	-
pmb0475	C29H34O18	Gallic acid-4-O-(6'''-feruloyl)sophoroside	Tannins	Tannin	-
Hmcp001579	C29H34O18	Limocitrin-3-O-sophoroside	Flavonoids	Flavonoid	-
Hmcp001628	C29H34O18	Limocitrin-3,7-di-O-glucoside	Flavonoids	Flavonoid	-
Zmzp006906	C36H32O13	Tricin-4'-O-[β-guaiacyl-(9''-O-p-coumaroyl)glycerol]ether	Flavonoids	Flavonoid	-
Lmhp008513	C33H56O14	2-α-Linolenoyl-glycerol-1,3-di-O-glucoside	Lipids	Glycerol ester	-
Lmhp008744	C33H56O14	1-α-Linolenoyl-glycerol-2,3-di-O-glucoside	Lipids	Glycerol ester	-
Lmhp009384	C33H58O14	1-Linoleoylglycerol-2,3-di-O-glucoside	Lipids	Glycerol ester	-
Lmhp009190	C33H58O14	2-Linoleoylglycerol-1,3-di-O-glucoside	Lipids	Glycerol ester	-
Hmgp002564	C29H30O19	Tricin-7-O-glucuronyl(2→1)glucuronide	Flavonoids	Flavonoid	83097-44-3
pmn001370	C32H42O16	Pinoresinol-4,4'-O-di-O-glucoside	Lignans and Coumarins	Lignans	63902-38-5
pmb1312	C33H36O16	Tricin-4'-O-(guaiacylglycerol)ether-7-O-glucoside	Flavonoids	Flavonoid	-
pmb0738	C34H34O16	Tricin-7-O-(2''-Sinapoyl)glucoside	Flavonoids	Flavonoid	-
Lmyp005645	C36H28O15	Amentoflavone-7''-O-glucoside	Flavonoids	Biflavones	-
pmb3039	C35H28O16	Tricin-4'-O-oxalic acid-7-O-(p-coumaroyl)shikimic acid	Flavonoids	Flavonoid	-
Lmmp006540	C34H32O17	Tricin-7-O-(2''-Sinapoyl)glucuronide	Flavonoids	Flavonoid	-
Zmhp003322	C36H36O17	Isovitexin-2''-O-(6'''-p-coumaroyl)glucoside	Flavonoids	Flavonoid	-
pmb0680	C36H36O17	Vitexin-7-O-(6''-p-coumaroyl)glucoside	Flavonoids	Flavonoid carbonoside	-
pmb2991	C33H40O19	Apigenin-7-O-glucoside-4'-O-rutinoside	Flavonoids	Flavonoid	-
pme2651	C21H28N7O17P3	NADP (Nicotinamide adenine dinucleotide phosphate)	Nucleotides and derivatives	Nucleotides and derivatives	53-59-8
pmb0660	C36H36O18	Isoorientin-7-O-(6''-p-coumaroyl)glucoside	Flavonoids	Flavonoid carbonoside	-
pmb0626	C33H40O20	Apigenin-6-C-glucoside-7-O-Sophoroside	Flavonoids	Flavonoid carbonoside	-
pmb0613	C33H40O20	Apigenin-6,8-di-C-glucoside-4'-O-glucoside	Flavonoids	Flavonoid	-
Lmpp003268	C33H40O20	Kaempferol-3-O-rutinoside-7-O-glucoside	Flavonoids	Flavonols	-
pmb0639	C33H40O20	Apigenin-8-C-glucoside-7-O-Sophoroside	Flavonoids	Flavonoid carbonoside	-
Zmhp003186	C37H38O18	Isovitexin-2''-O-(6'''-feruloyl)glucoside	Flavonoids	Flavonoid	-
pmb0672	C37H38O18	Isovitexin-7-O-(6''-feruloyl)glucoside	Flavonoids	Flavonoid carbonoside	-
pmb0592	C34H42O20	Chrysoeriol-7-O-rutinoside-5-O-glucoside	Flavonoids	Flavonoid	-
HJAP023	C33H40O21	Kaempferol-6,8-di-C-glucoside-7-O-glucoside	Flavonoids	Flavonoid	-
Hmgp003540	C36H38O19	Tricin-4'-O-(β-guaiacylglycerol)ether-7-O-(6''-malonyl)glucoside	Flavonoids	Flavonoid	-
pme2746	C27H33N9O15P2	Riboflavin 5'-Adenosine Diphosphate	Nucleotides and derivatives	Nucleotides and derivatives	146-14-5
pmb0662	C37H38O19	Isoorientin-7-O-(6''-feruloyl)glucoside	Flavonoids	Flavonoid carbonoside	-
pmb0620	C34H42O21	Chrysoeriol-6,8-di-C-glucoside-7-O-glucoside	Flavonoids	Flavonoid	-
Lmhp003162	C34H42O21	Chrysoeriol-6,8-di-C-glucoside-4'-O-glucoside	Flavonoids	Flavonoid	-
Lmmp005104	C37H34O20	Apigenin-7-O-(2''-feruloyl)glucuronide-5-O-glucuronide	Flavonoids	Flavonoid	-
Lmmp004720	C37H34O20	Apigenin-7-O-(2''-feruloyl)glucuronide-4'-O-glucuronide	Flavonoids	Flavonoid	-
pmb2997	C34H40O22	Chrysoeriol-7-O-Sophoroside-5-O-glucuronide	Flavonoids	Flavonoid	-
pmb0666	C38H40O19	Isovitexin-7-O-(6''-sinapoyl)glucoside	Flavonoids	Flavonoid carbonoside	-
pmb0682	C38H40O19	Apigenin-8-C-glucoside-7-O-(6''-sinapoyl)glucoside	Flavonoids	Flavonoid carbonoside	-
pmb0676	C38H40O19	Chrysoeriol-8-C-glucoside-7-O-(6''-feruloyl)glucoside	Flavonoids	Flavonoid carbonoside	-
Lmdp004574	C37H38O20	Quercetin-3-O-(2'''-Feruloyl)sophoroside	Flavonoids	Flavonols	-
Lmmp004807	C38H36O21	Chrysoeriol-7-O-[2''-O-(2'''-Feruloyl)glucuronyl]glucuronide	Flavonoids	Flavonoid	-
pmb0721	C39H42O20	Tricin-7-O-(2''-feruloyl)glucoside-5-O-glucoside	Flavonoids	Flavonoid	-
pmb0677	C39H42O20	Chrysoeriol-6-C-glucoside-4'-O-(6''-sinapoyl)glucoside	Flavonoids	Flavonoid carbonoside	-
Lmmp004808	C39H38O22	Tricin-7-O-[(2''-Feruloyl)glucuronyl](2→1)glucuronide	Flavonoids	Flavonoid	-
pmf0426	C41H32O26	1,2,3,4,6-Penta-O-Galloyl-D-Glucose	Tannins	Tannin	14937-32-7
Hmmp002240	C40H50O27	Isorhamnetin-3-O-rutinoside-7-O-(2''-O-glucosyl)glucuronate	Flavonoids	Flavonols	-

## Sheet: Table 2
Table 2. The differently accumulated metabolites (DAMs)in osseh1 lines compared with the WT plants under normal condition.
The differently accumulated metabolites (DAMs) were showed with the variable importance (VIP) score≥1and T-test P<0.05
name	log2(FC)	Pvalue	fdr	vip	Compounds	Class I	Class II	C_ID
pme2292	0.79754	0.000906656	0.00830414	1.80565	Putrescine	Alkaloids	Phenolamine	C00134
pmb0484	-0.510204	0.00523242	0.0231722	3.39349	Choline	Alkaloids	Alkaloids	C00114
mws0576	-0.599641	0.0014102	0.0102398	1.46275	3-Hydroxybutyric acid	Organic acids	Organic acids	C01089
pme1975	-0.67622	0.000130977	0.00349495	1.5911	Malonic acid	Organic acids	Organic acids	C00383
pme0010	0.861857	0.000790652	0.00797549	3.79507	L-Serine	Amino acids and derivatives	Amino acids and derivatives	C00065
pme2433	1.03997	0.00105848	0.00895818	1.1716	Diethanolamine	Alkaloids	Alkaloids	C06772
mws0191	0.885487	0.0177321	0.0521609	1.15689	Betaine	Alkaloids	Alkaloids	C00719
mws0192	-0.61616	0.001998	0.0125811	4.7153	Succinic acid*	Organic acids	Organic acids	C00042
mws0470	-0.693104	0.000821297	0.00797549	4.9655	Methylmalonic acid*	Organic acids	Organic acids	C02170
mws0230	0.316047	0.0202643	0.0564266	1.39143	L-Threonine*	Amino acids and derivatives	Amino acids and derivatives	C00188
pmp001287	-0.410571	0.000377058	0.00542694	1.21205	N-Benzylmethylene isomethylamine	Alkaloids	Alkaloids	-
mws0491	-2.54756	1.55689e-05	0.00114077	1.87971	Phenethylamine	Alkaloids	Alkaloids	C05332
ML10181668	0.80436	0.00114926	0.00931867	3.50558	Cycloleucine*	Amino acids and derivatives	Amino acids and derivatives	-
Rfmb319	0.92906	0.0037099	0.0179053	1.68482	Pipecolic acid*	Amino acids and derivatives	Amino acids and derivatives	C00408
mws0258	-0.240262	0.0207572	0.0571	3.03194	L-Isoleucine*	Amino acids and derivatives	Amino acids and derivatives	C00407
mws0227	-0.247417	0.0415576	0.0962513	2.91724	L-Leucine*	Amino acids and derivatives	Amino acids and derivatives	C00123
mws0473	0.997359	8.93551e-05	0.00277001	1.2421	2-Methylsuccinic acid*	Organic acids	Organic acids	-
Lmgn000160	2.33672	5.38633e-05	0.00206732	1.22419	3-Ureidopropionic Acid	Organic acids	Organic acids	C02642
mws0001	2.36152	4.28557e-06	0.000690834	9.13883	L-Asparagine	Amino acids and derivatives	Amino acids and derivatives	C00152
pme2527	2.49118	4.11948e-05	0.00174753	1.9727	L-Ornithine	Amino acids and derivatives	Amino acids and derivatives	C00077
mws0275	-0.572225	0.00122031	0.00973831	3.57234	L-Malic acid*	Organic acids	Organic acids	C00149
Lmbn000198	-0.492526	0.0008778	0.0082472	2.21309	3-Dehydro-L-Threonic Acid*	Organic acids	Organic acids	C03064
pme3207	0.708241	0.00162679	0.0112666	1.96218	Muconic acid	Organic acids	Organic acids	C02480
pme2380	-0.82068	0.000320309	0.00496479	1.503	α-Ketoglutaric acid	Organic acids	Organic acids	C00026
pme0014	-0.235092	0.0127689	0.0418364	5.04584	L-Glutamic acid	Amino acids and derivatives	Amino acids and derivatives	C00025
Zmzn000113	-0.447891	0.000516963	0.00631321	1.03019	L-threo-3-Methylaspartate	Amino acids and derivatives	Amino acids and derivatives	C03618
mws0885	-0.941581	0.000879974	0.0082472	1.02807	2,4-Dihydroxybenzoic acid	Phenolic acids	Phenolic acids	C00230
mws0639	-1.07025	8.24121e-05	0.00265697	1.08999	2,3-Dihydroxybenzoic Acid*	Phenolic acids	Phenolic acids	C00196
pme0021	-0.433867	0.00612019	0.0253755	1.97631	L-Phenylalanine	Amino acids and derivatives	Amino acids and derivatives	C00079
pmc0274	-0.441254	0.000220765	0.00440646	2.14493	6-Methylmercaptopurine	Nucleotides and derivatives	Nucleotides and derivatives	-
mws2125	-0.525242	0.000616915	0.00714474	1.99201	Phosphoenolpyruvate	Organic acids	Organic acids	C00074
MA10039492	-1.30583	0.000800424	0.00797549	1.0374	Dehydroascorbic acid	Others	Vitamin	C05422
Zmgn001448	-0.95422	0.000178498	0.00411055	1.04373	2-Propylmalic Acid*	Organic acids	Organic acids	C05994
mws0250	-0.270962	0.0248088	0.0666795	2.5453	L-Tyrosine	Amino acids and derivatives	Amino acids and derivatives	C00082
pmb1754	-0.490492	0.0102837	0.0361949	1.16837	O-Phosphocholine	Alkaloids	Alkaloids	C00588
Zmgn000447	-0.670275	5.25997e-05	0.00206732	2.62627	3-Phospho-D-glyceric acid	Others	Saccharides and Alcohols	C00197
mws0281	-0.746363	0.00207804	0.0129837	4.53015	Citric Acid	Organic acids	Organic acids	C00158
Zmyn000453	-0.691151	0.00256378	0.0148191	2.67246	Isocitric Acid	Organic acids	Organic acids	C00311
mws0277	-0.665749	0.000959356	0.00853134	1.47153	Quinic Acid	Organic acids	Organic acids	C00296
pmb2507	-0.885948	0.000207414	0.00428655	1.6745	2-Deoxyribose-1-phosphate	Nucleotides and derivatives	Nucleotides and derivatives	C00672
mws1337	-0.2714	0.0417502	0.0964202	1.03628	D-Pantothenic Acid	Others	Vitamin	C00864
mws0119	0.281045	0.000269473	0.00462118	1.59821	Myristic Acid	Lipids	Free fatty acids	C06424
pmb0490	0.912927	0.000537672	0.00646811	3.36567	p-Coumaroylputrescine	Alkaloids	Phenolamine	C18326
pme2827	0.163764	0.0227083	0.0617804	3.1296	Palmitaldehyde	Lipids	Free fatty acids	C00517
mws0120	0.829328	0.0019813	0.0125742	1.47934	Choline Alfoscerate	Lipids	PC	C00670
mws1090	0.425644	0.00784687	0.0296928	1.46527	Glucose-1-phosphate*	Others	Saccharides and Alcohols	C00103
mws0866	0.409128	0.0166095	0.0497255	1.2903	D-Glucose 6-phosphate*	Others	Saccharides and Alcohols	C00092
Lmlp003161	0.940026	0.0014903	0.0106299	3.24429	N-Feruloylputrescine	Alkaloids	Phenolamine	C10497
Hmsn000210	-0.757832	0.000901426	0.00830414	1.12337	Methyl 7,10-hexadecadienoate	Lipids	Free fatty acids	-
pme0230	-0.48662	0.00025002	0.00453806	6.26189	Adenosine	Nucleotides and derivatives	Nucleotides and derivatives	C00212
mws0367	0.131514	0.0151724	0.0464978	2.09963	α-Linolenic Acid*	Lipids	Free fatty acids	C06427
Lmhn002926	-0.198055	0.041194	0.0962388	1.74848	p-Coumaroylmalic acid	Phenolic acids	Phenolic acids	-
Lmyn012331	0.440803	0.0325734	0.0810314	1.08646	Petroselinic acid	Lipids	Free fatty acids	-
mws2623	0.423984	0.0257836	0.0685862	1.05095	11-Octadecanoic acid(Vaccenic acid)	Lipids	Free fatty acids	-
pme1178	-0.401647	0.00745084	0.0287391	1.36957	Guanosine	Nucleotides and derivatives	Nucleotides and derivatives	C00387
Zmhp003514	-1.05024	0.000176328	0.00411055	1.26611	6,7,8-Tetrahydroxy-5-methoxyflavone	Flavonoids	Flavonoid	-
mws0058	-0.827237	2.02841e-06	0.000690834	1.62453	Diosmetin (5,7,3'-Trihydroxy-4'-methoxyflavone)	Flavonoids	Flavonoid	-
pmp000001	-0.885733	0.000109412	0.0031495	1.16	Hispidulin (5,7,4'-Trihydroxy-6-methoxyflavone)*	Flavonoids	Flavonoid	-
pmp001127	-1.03802	0.000454476	0.00590819	1.29064	Chrysoeriol*	Flavonoids	Flavonoid	C04293
Zmhn001926	0.346106	0.00195876	0.0125298	5.00659	1-O-Salicyl-D-glucose	Phenolic acids	Phenolic acids	-
pmc1990	0.155414	0.00679165	0.0272333	3.3069	4'-Hydroxy-5,7-dimethoxyflavanone	Flavonoids	Flavanols	-
pmb0496	2.31776	1.17717e-05	0.00103003	1.73365	N-Feruloylagmatine	Alkaloids	Phenolamine	C18325
pmn001517	0.475232	0.00235583	0.0140652	1.62727	3,4,5-Trimethoxyphenyl-1-O-Glucoside	Phenolic acids	Phenolic acids	-
pmc0066	-0.328246	0.0105448	0.0364039	1.44773	2'-Deoxyinosine-5'-monophosphate	Nucleotides and derivatives	Nucleotides and derivatives	C06196
Lmfn000604	1.94611	3.50384e-05	0.00156894	2.5791	6-O-Galloyl-D-glucose	Tannins	Tannin	-
Hmln002806	-4.67364	1.80721e-05	0.00114635	2.32431	5-O-Caffeoylshikimic acid	Phenolic acids	Phenolic acids	C10434
pmb0801	-0.368805	0.0036734	0.0179013	1.10957	4-Pyridoxic acid-O-glucoside	Others	Vitamin	-
pmb0752	-0.304049	0.0203024	0.0564266	2.52651	3-O-Feruloylquinic acid	Phenolic acids	Phenolic acids	-
pmb0064	-0.524635	0.00638554	0.0262589	1.35324	DIMBOA glucoside	Alkaloids	Alkaloids	C04831
pmb2940	0.564757	0.000142167	0.00358082	1.80463	1-O-Glucosyl sinapate	Phenolic acids	Phenolic acids	-
pmb3006	-2.29717	4.1333e-06	0.000690834	1.98099	Apigenin-7-O-glucoside(Cosmosiin)	Flavonoids	Flavonoid	C04608
mws0048	-0.477143	0.000229617	0.00440646	1.82209	Apigenin-8-C-Glucoside (Vitexin)*	Flavonoids	Flavonoid carbonoside	C01460
mws1434	-0.579823	0.00333106	0.0173699	2.27683	Apigenin-6-C-glucoside (Isovitexin)*	Flavonoids	Flavonoid carbonoside	C01714
mws1299	-0.228076	0.0277884	0.0717868	1.49206	Luteolin-8-C-glucoside (Orientin)	Flavonoids	Flavonoid carbonoside	-
pme2459	-1.71732	2.16906e-05	0.00124876	6.37368	Luteolin-7-O-glucoside (Cynaroside)	Flavonoids	Flavonoid	C03951
mws1608	0.135348	0.000620511	0.00714474	1.12534	Luteolin-6-C-glucoside (Isoorientin)	Flavonoids	Flavonoid carbonoside	-
pmb0876	-0.306325	0.0281698	0.0723085	1.08289	LysoPE 16:0	Lipids	LPE	-
pmd0160	-0.278033	0.00567098	0.0243801	1.07986	LysoPE 16:0(2n isomer)	Lipids	LPE	-
pmb0881	-0.498461	0.000569838	0.00675426	1.29869	LysoPE 18:2	Lipids	LPE	-
pmb0874	-0.562851	0.00217008	0.0133078	1.36913	LysoPE 18:2(2n isomer)	Lipids	LPE	-
pmp001273	-0.154458	0.0428472	0.0986709	1.4289	LysoPC 18:2	Lipids	LPC	-
pmp000235	-0.217402	0.0368644	0.0879074	1.73321	Salcolin B	Flavonoids	Flavonoid	-
Zmxp005470	0.506959	0.00099497	0.00853134	1.42958	Tricin-7-O-(6''-O-malonyl)glucoside	Flavonoids	Flavonoid	-
Lmpp003930	-1.88519	0.000205245	0.00428655	1.58262	Apigenin-7-O-(6''-p-Coumaryl)glucoside	Flavonoids	Flavonoid	-
pme0368	-1.76254	0.000227451	0.00440646	1.52144	Apigenin-7-O-rutinoside (Isorhoifolin)	Flavonoids	Flavonoid	-
HJAP148	-1.44001	0.00368315	0.0179013	1.44066	Kaempferol-3-O-sambubioside	Flavonoids	Flavonoid	-
pmp000593	-1.83221	0.00163547	0.0112666	1.64237	Luteolin-7-O-rutinoside*	Flavonoids	Flavonoid	-
pmp001079	-2.04804	0.000739142	0.00773699	1.80081	Luteolin-7-O-neohesperidoside (Lonicerin)*	Flavonoids	Flavonoid	C12630
Lmsp004670	-1.69729	0.00140132	0.0102398	1.61028	Kaempferol-3-O-glucoside-7-O-rhamnoside	Flavonoids	Flavonols	-
pmp001080	-1.51388	0.00345323	0.0175701	2.43478	Diosmetin-7-O-Neohesperidoside (Neodiosmin)*	Flavonoids	Flavonoid	-
pmb3002	-1.4863	0.000675748	0.00756462	1.1883	Chrysoeriol-7-O-rutinoside	Flavonoids	Flavonoid	-
Hmgp002121	-1.30604	0.000804995	0.00797549	2.4954	Hispidulin-7-O-(6''-O-p-Coumaroyl)Glucoside	Flavonoids	Flavonoid	-
pmb0711	-1.90473	1.84895e-05	0.00114635	1.37665	Quercetin-7-O-rutinoside	Flavonoids	Flavonols	-
Lmjp002461	-2.01924	7.59781e-06	0.000874834	1.3977	Quercetin-3-O-neohesperidoside	Flavonoids	Flavonols	-
Lmnp002584	0.437189	0.000702867	0.0075712	4.99853	Hispidulin-8-C-(2''-O-glucosyl)glucoside	Flavonoids	Flavonoid carbonoside	-
pmp000596	0.678481	0.000294038	0.00473989	1.42845	Quercetin-3-O-(2''-O-galactosyl)glucoside	Flavonoids	Flavonols	-
pmb0739	-1.50316	2.53559e-05	0.00134725	1.5093	Tricin-4'-O-(syringyl alcohol)ether-7-O-glucoside	Flavonoids	Flavonoid	-
pmb0719	-0.172454	0.0452315	0.102852	1.36052	Tricin-4'-O-(syringyl alcohol)ether-5-O-glucoside	Flavonoids	Flavonoid	-
Zmhp003322	-0.547093	0.012998	0.0419844	1.50927	Isovitexin-2''-O-(6'''-p-coumaroyl)glucoside	Flavonoids	Flavonoid	-
pmb0680	-0.586526	0.0272409	0.0708263	1.55863	Vitexin-7-O-(6''-p-coumaroyl)glucoside	Flavonoids	Flavonoid carbonoside	-
pmb0660	-0.743561	0.00613923	0.0253755	2.08968	Isoorientin-7-O-(6''-p-coumaroyl)glucoside	Flavonoids	Flavonoid carbonoside	-
pmb0672	-0.299338	0.0119316	0.0397391	1.89823	Isovitexin-7-O-(6''-feruloyl)glucoside	Flavonoids	Flavonoid carbonoside	-

## Sheet: Table 3
Table 3. The differently accumulated metabolites (DAMs) in WT plants under cold stress compared with the WT plants under normal condition.
The differently accumulated metabolites (DAMs) were showed with the variable importance (VIP) score≥1and T-test P<0.05
name	log2(FC)	Pvalue	fdr	vip	Compounds	Class I	Class II	C_ID
pmb0782	0.235518	0.00768964	0.0606767	1.72261	Piperidine	Alkaloids	Alkaloids	C01746
pme2292	-0.294146	0.0356189	0.142123	1.26363	Putrescine	Alkaloids	Phenolamine	C00134
pme3017	-0.987051	0.00318886	0.038965	2.04041	2-Aminoisobutyric acid	Organic acids	Organic acids	-
pmb0484	-1.05809	0.000537118	0.0188225	6.87774	Choline	Alkaloids	Alkaloids	C00114
pme0010	0.339306	0.0411503	0.154987	3.00654	L-Serine	Amino acids and derivatives	Amino acids and derivatives	C00065
pme2433	0.618567	0.00351176	0.0398659	1.23738	Diethanolamine	Alkaloids	Alkaloids	C06772
mws0470	-0.254796	0.00568093	0.0520321	4.76013	Methylmalonic acid*	Organic acids	Organic acids	C02170
pmp001287	0.31959	0.00138933	0.0279197	1.81233	N-Benzylmethylene isomethylamine	Alkaloids	Alkaloids	-
mws0491	0.167808	0.0265502	0.11955	1.01485	Phenethylamine	Alkaloids	Alkaloids	C05332
mws0258	0.19182	0.013512	0.0812738	4.4348	L-Isoleucine*	Amino acids and derivatives	Amino acids and derivatives	C00407
mws0227	0.200704	0.00323903	0.038965	4.56396	L-Leucine*	Amino acids and derivatives	Amino acids and derivatives	C00123
mws0001	0.571678	7.24848e-05	0.00682831	4.69816	L-Asparagine	Amino acids and derivatives	Amino acids and derivatives	C00152
mws0219	0.169475	0.00810874	0.0610808	1.67244	L-Aspartic Acid	Amino acids and derivatives	Amino acids and derivatives	C00049
mws0275	0.343619	0.00756672	0.0606767	4.75162	L-Malic acid*	Organic acids	Organic acids	C00149
Lmbn000198	0.331281	0.00251045	0.0340588	3.12142	3-Dehydro-L-Threonic Acid*	Organic acids	Organic acids	C03064
pme0040	0.45769	0.00063618	0.0212075	1.2521	Adenine	Nucleotides and derivatives	Nucleotides and derivatives	C00147
pme1002	0.22996	0.00163722	0.0299908	1.30071	L-Tyramine	Amino acids and derivatives	Amino acids and derivatives	C00483
Lmgn001670	-0.561907	0.00109171	0.0258491	1.29276	Salicylic acid	Phenolic acids	Phenolic acids	C00805
mws0749	-0.644182	0.00112248	0.0258491	1.47606	4-Hydroxybenzoic acid	Phenolic acids	Phenolic acids	C00156
Lmbn001981	-0.723638	0.000412966	0.01585	1.33354	2,5-Dihydroxybenzaldehyde*	Phenolic acids	Phenolic acids	C05585
Hmgn001653	-0.690957	0.000778992	0.0222036	1.44172	Protocatechualdehyde*	Phenolic acids	Phenolic acids	C16700
pma2987	0.231332	0.0143996	0.0825013	1.45188	Histidinol	Alkaloids	Alkaloids	C00860
pme3207	0.271671	0.0138985	0.0817676	1.6242	Muconic acid	Organic acids	Organic acids	C02480
pme2380	0.292711	0.0100951	0.0701436	1.57403	α-Ketoglutaric acid	Organic acids	Organic acids	C00026
pme0014	-0.175072	0.0260578	0.118659	6.46247	L-Glutamic acid	Amino acids and derivatives	Amino acids and derivatives	C00025
mws0885	-1.40615	2.97032e-05	0.00682831	1.77921	2,4-Dihydroxybenzoic acid	Phenolic acids	Phenolic acids	C00230
mws0639	-1.48846	9.5925e-06	0.00386578	1.82152	2,3-Dihydroxybenzoic Acid*	Phenolic acids	Phenolic acids	C00196
mws0254	0.456792	0.00773893	0.0606767	1.07465	L-Histidine	Amino acids and derivatives	Amino acids and derivatives	C00135
pme0021	0.163241	0.0015538	0.0291248	2.04969	L-Phenylalanine	Amino acids and derivatives	Amino acids and derivatives	C00079
pme0281	0.150601	0.0238323	0.114338	1.43514	Terephthalic acid	Phenolic acids	Phenolic acids	C06337
pmc0274	0.155146	0.00786719	0.0606767	2.05673	6-Methylmercaptopurine	Nucleotides and derivatives	Nucleotides and derivatives	-
MA10039492	-0.81727	0.0050708	0.050458	1.30257	Dehydroascorbic acid	Others	Vitamin	C05422
Zmgn000447	0.0969394	0.023031	0.113189	1.60051	3-Phospho-D-glyceric acid	Others	Saccharides and Alcohols	C00197
Hmmp001310	0.273637	0.00221863	0.0337399	1.72174	3-Indoleacrylic acid	Alkaloids	Alkaloids	-
pme0075	-0.283712	0.00177374	0.0310789	1.25502	N-Acetyl-L-glutamic acid	Amino acids and derivatives	Amino acids and derivatives	C00624
Zmyn000453	-0.331868	0.0117579	0.0769649	2.8836	Isocitric Acid	Organic acids	Organic acids	C00311
pmb2640	0.46253	0.0025993	0.0343449	1.10977	Dodecanoic acid (Lauric acid)	Lipids	Free fatty acids	C02679
Zmbp002538	0.436212	0.0006578	0.0212075	5.14329	1-Methoxy-indole-3-acetamide	Alkaloids	Alkaloids	-
mws0282	0.11919	0.0043036	0.0444706	1.36633	L-Tryptophan	Amino acids and derivatives	Amino acids and derivatives	C00078
mws0866	0.203843	0.0100183	0.0701436	1.33621	D-Glucose 6-phosphate*	Others	Saccharides and Alcohols	C00092
Hmsn000210	0.246219	0.0417255	0.155698	1.05058	Methyl 7,10-hexadecadienoate	Lipids	Free fatty acids	-
pme0230	-0.188702	0.00385959	0.0418009	6.03974	Adenosine	Nucleotides and derivatives	Nucleotides and derivatives	C00212
mws0367	0.0819293	0.0401443	0.151908	2.37799	α-Linolenic Acid*	Lipids	Free fatty acids	C06427
mws1491	0.276435	0.025725	0.117823	2.53966	Linoleic acid	Lipids	Free fatty acids	C01595
Lmyn012331	0.435108	9.25102e-07	0.000745632	1.76439	Petroselinic acid	Lipids	Free fatty acids	-
mws2623	0.423617	0.00203372	0.0330811	1.66948	11-Octadecanoic acid(Vaccenic acid)	Lipids	Free fatty acids	-
mws1489	0.147677	0.0279682	0.122036	4.54564	Stearic Acid	Lipids	Free fatty acids	C01530
pme0088	0.572317	0.0150784	0.0832411	1.11738	Luteolin (5,7,3',4'-Tetrahydroxyflavone)	Flavonoids	Flavonoid	C01514
Zmhp003514	0.409129	0.0078343	0.0606767	1.467	6,7,8-Tetrahydroxy-5-methoxyflavone	Flavonoids	Flavonoid	-
mws0058	0.515945	8.35909e-05	0.00682831	2.41488	Diosmetin (5,7,3'-Trihydroxy-4'-methoxyflavone)	Flavonoids	Flavonoid	-
pmp000001	0.521237	0.000268084	0.0128073	1.69403	Hispidulin (5,7,4'-Trihydroxy-6-methoxyflavone)*	Flavonoids	Flavonoid	-
pmp001127	0.433051	0.00173778	0.0310789	1.59039	Chrysoeriol*	Flavonoids	Flavonoid	C04293
Zmhn001926	0.489177	0.000122414	0.00704754	9.31819	1-O-Salicyl-D-glucose	Phenolic acids	Phenolic acids	-
pmc1990	0.0404911	0.0377537	0.147002	2.34595	4'-Hydroxy-5,7-dimethoxyflavanone	Flavonoids	Flavanols	-
pme1086	0.944392	0.000105857	0.00691884	2.56546	Glutathione reduced form	Amino acids and derivatives	Amino acids and derivatives	C00051
pmb2871	0.172746	0.0452343	0.163493	1.21431	1-O-Gentisoyl-D-glucoside*	Phenolic acids	Phenolic acids	-
pmn001367	0.173117	0.0122243	0.0779032	1.72726	Protocatechuic acid-4-O-glucoside*	Phenolic acids	Phenolic acids	-
Zmtn001661	0.260229	0.00131562	0.0274018	2.0451	Vanilloloside	Others	Others	-
pmn001517	0.190147	0.000932274	0.0232031	1.48319	3,4,5-Trimethoxyphenyl-1-O-Glucoside	Phenolic acids	Phenolic acids	-
mws1080	-0.536092	0.016581	0.0896931	1.03294	Galactinol	Others	Saccharides and Alcohols	C01235
pme0519	-0.364847	0.00590844	0.0535079	1.20552	D-Sucrose*	Others	Saccharides and Alcohols	C00089
mws5038	-0.309026	0.0221908	0.110406	1.02303	Isomaltulose*	Others	Saccharides and Alcohols	-
pmb0801	0.162113	0.0214019	0.108157	1.16336	4-Pyridoxic acid-O-glucoside	Others	Vitamin	-
pmn001695	0.178817	0.0136279	0.0813639	2.87823	Trihydroxycinnamoylquinic acid	Phenolic acids	Phenolic acids	-
pmb2940	0.184024	9.31904e-05	0.00682831	1.44569	1-O-Glucosyl sinapate	Phenolic acids	Phenolic acids	-
mws0089	-0.340256	0.00650153	0.056959	1.16421	Kaempferol-7-O-glucoside*	Flavonoids	Flavonols	-
pmb1912	0.0888162	0.0304536	0.129713	1.43201	10-Formyltetrahydrofuran	Alkaloids	Alkaloids	C00234
pmb0881	-0.402276	0.00092333	0.0232031	1.77622	LysoPE 18:2	Lipids	LPE	-
pmb0874	-0.41302	0.00518456	0.050458	1.78855	LysoPE 18:2(2n isomer)	Lipids	LPE	-
pmb3042	-0.219274	0.0309246	0.129819	1.85423	Tricin-5-O-Glucoside	Flavonoids	Flavonoid	-
pmb0745	-0.236474	0.0019278	0.0330597	1.56061	Tricin-4'-O-syringyl alcohol	Flavonoids	Flavonoid	-
Lmhp009773	-0.498213	0.00340154	0.0395703	1.03149	1-α-Linolenoyl-glycerol-3-O-glucoside	Lipids	Glycerol ester	-
pmb0854	0.197013	0.0127243	0.0790624	1.62431	LysoPC 18:3	Lipids	LPC	-
pmp001251	-0.220723	0.0270181	0.119652	2.64995	LysoPC 18:2(2n isomer)	Lipids	LPC	-
pmb2922	0.269503	0.0471761	0.167395	1.17159	Uridine 5'-diphospho-D-glucose	Nucleotides and derivatives	Nucleotides and derivatives	C00029
Zmzp006857	0.122194	0.0300412	0.128794	1.10933	Tricin-4'-O-[β-guaiacyl-(9''-O-acetyl)glycerol]ether	Flavonoids	Flavonoid	-
Lmpp003930	0.309989	0.0379974	0.14706	1.24987	Apigenin-7-O-(6''-p-Coumaryl)glucoside	Flavonoids	Flavonoid	-
Hmgp002121	0.345474	0.00776481	0.0606767	2.45973	Hispidulin-7-O-(6''-O-p-Coumaroyl)Glucoside	Flavonoids	Flavonoid	-
mws4134	-1.13233	0.00253539	0.0340588	1.0531	Oxiglutatione	Amino acids and derivatives	Amino acids and derivatives	C00127
pmb0719	-0.206686	0.0285356	0.123654	2.28436	Tricin-4'-O-(syringyl alcohol)ether-5-O-glucoside	Flavonoids	Flavonoid	-
Zmhp003322	-0.20518	0.0490972	0.17057	1.39042	Isovitexin-2''-O-(6'''-p-coumaroyl)glucoside	Flavonoids	Flavonoid	-

## Sheet: Table 4
Table 4. The differently accumulated metabolites (DAMs) in osseh1 lines under cold stress compared with osseh1 lines under normal condition.
The differently accumulated metabolites (DAMs) were showed with the variable importance (VIP) score≥1and T-test P<0.05
name	log2(FC)	Pvalue	fdr	vip	Compounds	Class I	Class II	C_ID
pme2292	-0.426472	0.00474619	0.0885848	2.16437	Putrescine	Alkaloids	Phenolamine	C00134
pme0010	0.280513	0.010174	0.124246	3.99398	L-Serine	Amino acids and derivatives	Amino acids and derivatives	C00065
pme2433	0.404745	0.00382741	0.0853305	1.42944	Diethanolamine	Alkaloids	Alkaloids	C06772
mws0256	0.238838	0.012964	0.129936	2.26105	L-Valine	Amino acids and derivatives	Amino acids and derivatives	C00183
mws0671	0.341463	0.0461438	0.214982	2.56489	L-Homoserine*	Organic acids	Organic acids	C00263
pmp001287	0.476742	0.000174827	0.020177	2.06813	N-Benzylmethylene isomethylamine	Alkaloids	Alkaloids	-
mws0133	0.258404	0.0147941	0.131033	1.22767	Nicotinamide	Others	Vitamin	C00153
pma3649	0.9182	2.72044e-05	0.0109634	2.5871	5-Aminolevulinate	Alkaloids	Alkaloids	C00430
pme0274	0.366712	0.0121839	0.12937	1.62855	6-Aminocaproic acid	Organic acids	Organic acids	C02378
mws0258	0.341949	0.00437435	0.08653	5.99005	L-Isoleucine*	Amino acids and derivatives	Amino acids and derivatives	C00407
mws0227	0.386458	0.00903196	0.117731	6.18618	L-Leucine*	Amino acids and derivatives	Amino acids and derivatives	C00123
mws0473	0.402826	0.0059156	0.0916919	1.51186	2-Methylsuccinic acid*	Organic acids	Organic acids	-
mws0001	0.241215	0.00289466	0.0833249	6.61706	L-Asparagine	Amino acids and derivatives	Amino acids and derivatives	C00152
mws0219	0.243004	0.00518219	0.0885848	2.14943	L-Aspartic Acid	Amino acids and derivatives	Amino acids and derivatives	C00049
Lmbn000198	0.266166	0.023913	0.156698	2.35433	3-Dehydro-L-Threonic Acid*	Organic acids	Organic acids	C03064
pme0193	0.477465	0.000202515	0.020177	1.19118	L-Glutamine	Amino acids and derivatives	Amino acids and derivatives	C00064
pme0026	0.412357	4.87842e-05	0.0131067	1.14448	L-Lysine	Amino acids and derivatives	Amino acids and derivatives	C00047
Lmgp000796	0.191038	0.0143886	0.131033	1.03768	4-Hydroxymandelonitrile	Alkaloids	Alkaloids	-
mws0254	0.401107	0.000225301	0.020177	1.07809	L-Histidine	Amino acids and derivatives	Amino acids and derivatives	C00135
Lmbp000123	0.500563	0.0167521	0.135518	1.94209	L-Homomethionine	Amino acids and derivatives	Amino acids and derivatives	C17213
pme0021	0.38663	0.0188043	0.142578	2.82609	L-Phenylalanine	Amino acids and derivatives	Amino acids and derivatives	C00079
pmc0274	0.379768	0.00850961	0.11625	3.00952	6-Methylmercaptopurine	Nucleotides and derivatives	Nucleotides and derivatives	-
mws2125	-0.621467	0.000730752	0.0393315	2.79251	Phosphoenolpyruvate	Organic acids	Organic acids	C00074
Zmgn000447	-0.616125	0.00126525	0.0512004	3.1504	3-Phospho-D-glyceric acid	Others	Saccharides and Alcohols	C00197
Hmmp001310	0.485956	0.00946998	0.119263	2.53569	3-Indoleacrylic acid	Alkaloids	Alkaloids	-
Zmyn000453	-0.407631	0.012629	0.129936	2.60327	Isocitric Acid	Organic acids	Organic acids	C00311
Zmbp002538	0.38438	0.0141147	0.130918	5.07388	1-Methoxy-indole-3-acetamide	Alkaloids	Alkaloids	-
mws0282	0.244465	0.0172869	0.1366	2.08432	L-Tryptophan	Amino acids and derivatives	Amino acids and derivatives	C00078
pmb2507	0.840898	0.000957248	0.0482214	2.52863	2-Deoxyribose-1-phosphate	Nucleotides and derivatives	Nucleotides and derivatives	C00672
mws0367	0.106492	0.027383	0.167202	2.97894	α-Linolenic Acid*	Lipids	Free fatty acids	C06427
pmb0496	0.369752	0.0146847	0.131033	1.5854	N-Feruloylagmatine	Alkaloids	Phenolamine	C18325
pme1086	0.293344	0.0227184	0.153874	1.42401	Glutathione reduced form	Amino acids and derivatives	Amino acids and derivatives	C00051
mws1433	3.83745	0.047654	0.218808	1.01153	N-Feruloyltyramine	Alkaloids	Phenolamine	-
Hmjp005980	3.99472	0.0460679	0.214982	1.02727	Cis-N-Feruloyltyramine	Alkaloids	Alkaloids	-
pmc0066	0.247678	0.0324615	0.186032	1.84718	2'-Deoxyinosine-5'-monophosphate	Nucleotides and derivatives	Nucleotides and derivatives	C06196
Lmfn000604	0.227022	0.019571	0.142578	1.84246	6-O-Galloyl-D-glucose	Tannins	Tannin	-
pmb0801	0.21587	0.0196695	0.142578	1.26733	4-Pyridoxic acid-O-glucoside	Others	Vitamin	-
Lmyp002919	1.65134	0.00527552	0.0885848	1.09012	2-Hydroxy-7-methoxy-1,4-benzoxazin-3(2H)-one glucoside (HMBOA glucoside)	Alkaloids	Alkaloids	-
pmb0752	0.306628	0.0140152	0.130918	4.05861	3-O-Feruloylquinic acid	Phenolic acids	Phenolic acids	-
pmb0064	0.260217	0.0208391	0.14864	1.36123	DIMBOA glucoside	Alkaloids	Alkaloids	C04831
pmb2940	-0.216524	0.0166974	0.135518	1.7414	1-O-Glucosyl sinapate	Phenolic acids	Phenolic acids	-
mws1299	0.38038	0.00994923	0.12337	3.22003	Luteolin-8-C-glucoside (Orientin)	Flavonoids	Flavonoid carbonoside	-
mws2209	0.340469	0.0484234	0.220504	1.05534	Kaempferol-3-O-glucoside (Astragalin)*	Flavonoids	Flavonols	C12249
pmb0876	0.330025	0.00119971	0.0512004	1.88866	LysoPE 16:0	Lipids	LPE	-
pmd0160	0.346734	0.00391716	0.0853305	1.9293	LysoPE 16:0(2n isomer)	Lipids	LPE	-
HJAP011	0.403313	0.0255361	0.162331	1.82111	Chrysoeriol-8-C-glucoside (Scoparin)	Flavonoids	Flavonoid	-
pmp000120	0.451294	0.029636	0.173091	1.57682	Diosmetin-6-C-glucoside	Flavonoids	Flavonoid	-
pmb0881	0.227451	0.0141314	0.130918	1.24945	LysoPE 18:2	Lipids	LPE	-
pmb0874	0.358849	0.0121986	0.12937	1.62626	LysoPE 18:2(2n isomer)	Lipids	LPE	-
pmb0855	0.239978	0.00748957	0.109756	3.79919	LysoPC 16:0	Lipids	LPC	-
pmd0132	0.300668	0.0229813	0.154358	4.11783	LysoPC 16:0(2n isomer)	Lipids	LPC	-
HJAP006	0.235693	0.0286733	0.17119	1.39021	Syringetin-7-O-glucoside	Flavonoids	Flavonoid	-
pmb0865	0.30009	0.0401912	0.196328	1.99354	LysoPC 18:3(2n isomer)	Lipids	LPC	-
pmb0854	0.329553	0.0190359	0.142578	2.17833	LysoPC 18:3	Lipids	LPC	-
Zmxp005470	0.350107	0.0119218	0.12937	2.06074	Tricin-7-O-(6''-O-malonyl)glucoside	Flavonoids	Flavonoid	-
Lmnp002584	0.184126	0.0128493	0.129936	5.53232	Hispidulin-8-C-(2''-O-glucosyl)glucoside	Flavonoids	Flavonoid carbonoside	-
HJAP026	0.212896	0.0371315	0.19053	5.03858	Chrysoeriol-6-C-glucoside-4'-O-glucoside	Flavonoids	Flavonoid	-
pmb0680	0.250911	0.00232132	0.0779576	1.59175	Vitexin-7-O-(6''-p-coumaroyl)glucoside	Flavonoids	Flavonoid carbonoside	-
pmb0672	0.471147	0.0147922	0.131033	3.79005	Isovitexin-7-O-(6''-feruloyl)glucoside	Flavonoids	Flavonoid carbonoside	-

## Sheet: Table 5
Table 5. The differently accumulated metabolites (DAMs) in osseh1 lines compared with WT plants under cold stress.
The differently accumulated metabolites (DAMs) were showed with the variable importance (VIP) score≥1and T-test P<0.05
name	log2(FC)	Pvalue	fdr	vip	Compounds	Class I	Class II	C_ID
pme2292	0.665214	0.000752083	0.00751759	1.47581	Putrescine	Alkaloids	Phenolamine	C00134
pme3017	0.691106	0.000191982	0.00359854	1.111	2-Aminoisobutyric acid	Organic acids	Organic acids	-
pmb0484	0.541644	0.000924963	0.00819253	3.00872	Choline	Alkaloids	Alkaloids	C00114
mws0576	-0.458443	0.0160736	0.0533141	1.26708	3-Hydroxybutyric acid	Organic acids	Organic acids	C01089
pme1975	-0.545773	0.0007921	0.00751759	1.4758	Malonic acid	Organic acids	Organic acids	C00383
pme0010	0.803064	0.000378801	0.00526586	4.15726	L-Serine	Amino acids and derivatives	Amino acids and derivatives	C00065
pme2433	0.826148	5.37835e-05	0.00197043	1.27271	Diethanolamine	Alkaloids	Alkaloids	C06772
mws0191	0.688564	0.00176169	0.0121459	1.13687	Betaine	Alkaloids	Alkaloids	C00719
mws0256	0.173498	0.0265027	0.0752153	1.23307	L-Valine	Amino acids and derivatives	Amino acids and derivatives	C00183
mws0192	-0.496794	0.000126356	0.00300623	4.20219	Succinic acid*	Organic acids	Organic acids	C00042
mws0470	-0.449996	0.000104298	0.00289877	3.89747	Methylmalonic acid*	Organic acids	Organic acids	C02170
mws0671	0.379469	0.00291607	0.0181446	1.89379	L-Homoserine*	Organic acids	Organic acids	C00263
pmp001287	-0.253419	0.00292655	0.0181446	1.09221	N-Benzylmethylene isomethylamine	Alkaloids	Alkaloids	-
mws0491	-2.5377	1.13679e-06	0.000458126	2.0238	Phenethylamine	Alkaloids	Alkaloids	C05332
ML10181668	0.981732	0.000727585	0.00751759	4.14068	Cycloleucine*	Amino acids and derivatives	Amino acids and derivatives	-
Rfmb319	1.15273	0.000349853	0.00512694	2.02	Pipecolic acid*	Amino acids and derivatives	Amino acids and derivatives	C00408
mws0473	1.07944	0.000235625	0.00395654	1.48609	2-Methylsuccinic acid*	Organic acids	Organic acids	-
Lmgn000160	1.88555	6.92368e-06	0.000753473	1.26625	3-Ureidopropionic Acid	Organic acids	Organic acids	C02642
mws0001	2.03106	6.68098e-07	0.000458126	9.77158	L-Asparagine	Amino acids and derivatives	Amino acids and derivatives	C00152
pme2527	1.92109	9.86661e-05	0.00284017	1.9092	L-Ornithine	Amino acids and derivatives	Amino acids and derivatives	C00077
mws0275	-0.737223	0.000481077	0.00596536	4.54031	L-Malic acid*	Organic acids	Organic acids	C00149
Lmbn000198	-0.557641	0.000884705	0.00801205	2.64999	3-Dehydro-L-Threonic Acid*	Organic acids	Organic acids	C03064
pme3207	0.390436	0.00114463	0.00961011	1.53592	Muconic acid	Organic acids	Organic acids	C02480
mws0567	0.453661	0.000681725	0.00751759	1.11602	4-Guanidinobutyric acid	Organic acids	Organic acids	C01035
pme2380	-1.02684	6.10724e-05	0.00202351	1.83611	α-Ketoglutaric acid	Organic acids	Organic acids	C00026
Lmbp000123	0.67469	0.00895134	0.0362179	1.43462	L-Homomethionine	Amino acids and derivatives	Amino acids and derivatives	C17213
pme0021	-0.210478	0.0150495	0.0515583	1.50397	L-Phenylalanine	Amino acids and derivatives	Amino acids and derivatives	C00079
pmc0274	-0.216632	0.0299765	0.0810774	1.55513	6-Methylmercaptopurine	Nucleotides and derivatives	Nucleotides and derivatives	-
mws2125	-1.26952	0.000134273	0.00300623	2.93841	Phosphoenolpyruvate	Organic acids	Organic acids	C00074
pmb3101	-1.0034	3.8367e-05	0.00164422	1.01116	2-Isopropylmalic Acid	Organic acids	Organic acids	C02504
Lmbn001754	-1.0366	0.00138646	0.0106427	1.04722	3-Isopropylmalic Acid*	Organic acids	Organic acids	C04411
Zmgn001448	-1.11178	1.96722e-05	0.00132132	1.12946	2-Propylmalic Acid*	Organic acids	Organic acids	C05994
mws0250	-0.267467	0.000727907	0.00751759	2.65543	L-Tyrosine	Amino acids and derivatives	Amino acids and derivatives	C00082
pmb1754	-0.402281	0.0316433	0.0848227	1.07709	O-Phosphocholine	Alkaloids	Alkaloids	C00588
Zmgn000447	-1.38334	1.49569e-05	0.00109593	3.55733	3-Phospho-D-glyceric acid	Others	Saccharides and Alcohols	C00197
Hmmp001310	0.299706	0.0136365	0.0496927	1.30354	3-Indoleacrylic acid	Alkaloids	Alkaloids	-
mws0281	-0.689943	0.00330789	0.019461	4.42726	Citric Acid	Organic acids	Organic acids	C00158
Zmyn000453	-0.766915	2.69416e-05	0.00163895	2.56887	Isocitric Acid	Organic acids	Organic acids	C00311
mws0277	-0.76036	0.000261771	0.00426018	1.56522	Quinic Acid	Organic acids	Organic acids	C00296
mws0282	0.189927	0.00562538	0.02715	1.22542	L-Tryptophan	Amino acids and derivatives	Amino acids and derivatives	C00078
pmb0490	0.724019	0.00136304	0.0105636	3.01554	p-Coumaroylputrescine	Alkaloids	Phenolamine	C18326
pme2827	0.140261	0.000149339	0.00316881	3.14394	Palmitaldehyde	Lipids	Free fatty acids	C00517
mws0120	0.68001	0.00506731	0.0249364	1.48917	Choline Alfoscerate	Lipids	PC	C00670
mws1090	0.223669	0.00190433	0.0130075	1.11567	Glucose-1-phosphate*	Others	Saccharides and Alcohols	C00103
Lmlp003161	0.933244	0.000817004	0.00756903	3.47165	N-Feruloylputrescine	Alkaloids	Phenolamine	C10497
Hmsn000210	-0.693123	0.00479877	0.0245502	1.18022	Methyl 7,10-hexadecadienoate	Lipids	Free fatty acids	-
pme0230	-0.310142	0.0101704	0.0396	4.71664	Adenosine	Nucleotides and derivatives	Nucleotides and derivatives	C00212
Lmlp012720	0.187723	0.0256913	0.0742193	1.45909	Dibutyl phthalate*	Phenolic acids	Phenolic acids	-
mws0367	0.156076	0.00454006	0.0239169	2.45987	α-Linolenic Acid*	Lipids	Free fatty acids	C06427
mws0366	0.145245	0.00980486	0.0385499	2.78419	γ-Linolenic Acid*	Lipids	Free fatty acids	C06426
pme0088	-1.70778	0.000723121	0.00751759	1.14898	Luteolin (5,7,3',4'-Tetrahydroxyflavone)	Flavonoids	Flavonoid	C01514
Zmhp003514	-1.34033	0.000201523	0.00369087	1.60215	6,7,8-Tetrahydroxy-5-methoxyflavone	Flavonoids	Flavonoid	-
mws0058	-1.37092	5.2693e-06	0.000753473	2.33753	Diosmetin (5,7,3'-Trihydroxy-4'-methoxyflavone)	Flavonoids	Flavonoid	-
pmp000001	-1.269	3.38999e-06	0.000683082	1.59872	Hispidulin (5,7,4'-Trihydroxy-6-methoxyflavone)*	Flavonoids	Flavonoid	-
pmp001127	-1.32777	2.85164e-06	0.000683082	1.66132	Chrysoeriol*	Flavonoids	Flavonoid	C04293
Zmhn001926	-0.0796345	0.0389247	0.0971309	2.48813	1-O-Salicyl-D-glucose	Phenolic acids	Phenolic acids	-
pmc1990	0.162971	0.00584832	0.0273274	3.49815	4'-Hydroxy-5,7-dimethoxyflavanone	Flavonoids	Flavanols	-
pmb0496	2.07629	0.000118634	0.0029881	1.94768	N-Feruloylagmatine	Alkaloids	Phenolamine	C18325
pme1086	-0.298425	0.00703431	0.030482	1.04643	Glutathione reduced form	Amino acids and derivatives	Amino acids and derivatives	C00051
pmn001517	0.359397	0.00368097	0.0210416	1.49479	3,4,5-Trimethoxyphenyl-1-O-Glucoside	Phenolic acids	Phenolic acids	-
Lmfn000604	2.12854	6.83771e-06	0.000753473	2.89536	6-O-Galloyl-D-glucose	Tannins	Tannin	-
Hmln002806	-4.30849	8.22631e-06	0.000753473	2.3571	5-O-Caffeoylshikimic acid	Phenolic acids	Phenolic acids	C10434
pmb0801	-0.315047	0.00141758	0.0106782	1.12214	4-Pyridoxic acid-O-glucoside	Others	Vitamin	-
pmb0064	-0.466254	0.000795737	0.00751759	1.43393	DIMBOA glucoside	Alkaloids	Alkaloids	C04831
pmb3006	-2.31467	3.39312e-05	0.00163895	1.99437	Apigenin-7-O-glucoside(Cosmosiin)	Flavonoids	Flavonoid	C04608
mws0048	-0.609583	0.000366878	0.00526586	2.06703	Apigenin-8-C-Glucoside (Vitexin)*	Flavonoids	Flavonoid carbonoside	C01460
mws1434	-0.486669	0.000378933	0.00526586	2.154	Apigenin-6-C-glucoside (Isovitexin)*	Flavonoids	Flavonoid carbonoside	C01714
pme2459	-1.70594	5.96594e-05	0.00202351	6.60489	Luteolin-7-O-glucoside (Cynaroside)	Flavonoids	Flavonoid	C03951
HJAP011	0.830783	0.00140327	0.0106701	1.67138	Chrysoeriol-8-C-glucoside (Scoparin)	Flavonoids	Flavonoid	-
pmp000233	0.595804	0.0297377	0.0807909	1.93148	Swertiajaponin	Flavonoids	Flavonoid carbonoside	-
pmp000120	0.65071	0.00665286	0.0296256	1.23887	Diosmetin-6-C-glucoside	Flavonoids	Flavonoid	-
pmb0736	1.29914	0.0150588	0.0515583	2.52315	Tricin-7-O-Glucoside	Flavonoids	Flavonoid	-
Lmhp206353	0.695128	0.0379404	0.0955625	2.25346	Tricin-4'-O-glucoside	Flavonoids	Flavonoid	-
pmb0855	0.150888	0.0402172	0.0994327	1.85604	LysoPC 16:0	Lipids	LPC	-
pmd0132	0.193692	0.0296872	0.0807909	2.13296	LysoPC 16:0(2n isomer)	Lipids	LPC	-
HJAP006	0.479323	0.0103308	0.0396504	1.27961	Syringetin-7-O-glucoside	Flavonoids	Flavonoid	-
Zmxp005470	0.792595	0.000794736	0.00751759	1.96168	Tricin-7-O-(6''-O-malonyl)glucoside	Flavonoids	Flavonoid	-
Lmpp003930	-2.18783	8.15552e-05	0.00243457	1.85575	Apigenin-7-O-(6''-p-Coumaryl)glucoside	Flavonoids	Flavonoid	-
pme0368	-2.09522	0.000118586	0.0029881	1.77946	Apigenin-7-O-rutinoside (Isorhoifolin)	Flavonoids	Flavonoid	-
HJAP148	-1.13598	0.000269565	0.00426018	1.37817	Kaempferol-3-O-sambubioside	Flavonoids	Flavonoid	-
pmp000593	-1.9838	0.000158997	0.00316881	1.91115	Luteolin-7-O-rutinoside*	Flavonoids	Flavonoid	-
pmp001079	-2.03352	0.000778611	0.00751759	1.82133	Luteolin-7-O-neohesperidoside (Lonicerin)*	Flavonoids	Flavonoid	C12630
Lmsp004670	-1.6456	0.000181462	0.00348234	1.76469	Kaempferol-3-O-glucoside-7-O-rhamnoside	Flavonoids	Flavonols	-
pmp001080	-1.49848	0.000419106	0.0055377	2.84537	Diosmetin-7-O-Neohesperidoside (Neodiosmin)*	Flavonoids	Flavonoid	-
pmb3002	-1.2868	0.000443392	0.00558397	1.17587	Chrysoeriol-7-O-rutinoside	Flavonoids	Flavonoid	-
Hmgp002121	-1.41384	4.04956e-05	0.00164422	2.95145	Hispidulin-7-O-(6''-O-p-Coumaroyl)Glucoside	Flavonoids	Flavonoid	-
pmb0711	-1.40891	0.0163471	0.0537785	1.09822	Quercetin-7-O-rutinoside	Flavonoids	Flavonols	-
Lmjp002461	-1.17276	0.00476629	0.0245502	1.05074	Quercetin-3-O-neohesperidoside	Flavonoids	Flavonols	-
Lmnp002584	0.528321	0.00122458	0.0101174	5.84349	Hispidulin-8-C-(2''-O-glucosyl)glucoside	Flavonoids	Flavonoid carbonoside	-
HJAP026	0.544666	0.000802125	0.00751759	5.3842	Chrysoeriol-6-C-glucoside-4'-O-glucoside	Flavonoids	Flavonoid	-
pmp000596	0.817044	0.0214427	0.0654653	1.62468	Quercetin-3-O-(2''-O-galactosyl)glucoside	Flavonoids	Flavonols	-
Hmgp003086	-0.396964	0.0154861	0.0524445	1.26484	Tricin-7-O-rutinoside*	Flavonoids	Flavonoid	-
pmb0739	-1.05396	0.00494747	0.0249229	1.19985	Tricin-4'-O-(syringyl alcohol)ether-7-O-glucoside	Flavonoids	Flavonoid	-
pmb0719	0.210643	0.0407308	0.100089	1.52983	Tricin-4'-O-(syringyl alcohol)ether-5-O-glucoside	Flavonoids	Flavonoid	-
pmb1312	0.156949	0.0119959	0.0443518	2.3215	Tricin-4'-O-(guaiacylglycerol)ether-7-O-glucoside	Flavonoids	Flavonoid	-
Zmhp003322	-0.292952	0.0490436	0.114577	1.03182	Isovitexin-2''-O-(6'''-p-coumaroyl)glucoside	Flavonoids	Flavonoid	-
pmb0680	-0.437037	0.0169201	0.0547694	1.47369	Vitexin-7-O-(6''-p-coumaroyl)glucoside	Flavonoids	Flavonoid carbonoside	-
pmb0660	-0.574913	0.0347027	0.0893622	1.84473	Isoorientin-7-O-(6''-p-coumaroyl)glucoside	Flavonoids	Flavonoid carbonoside	-
Zmhp003186	0.331971	0.0391971	0.097267	1.03607	Isovitexin-2''-O-(6'''-feruloyl)glucoside	Flavonoids	Flavonoid	-
pmb0592	0.563694	0.00396271	0.0220272	1.82313	Chrysoeriol-7-O-rutinoside-5-O-glucoside	Flavonoids	Flavonoid	-

## Sheet: Table 6
Table 6. Genes differentially expressed in osseh1 lines compared with the WT plants under normal conditions.
Differentially expressed genes（DEGs) were showed with log2 (FC) and FDR (FDR<0.05, absolute fold change > 2)
id	log2(fc)	PValue	FDR	Symbol
MSTRG.4456	-4.95193	0	0	--
Os01g0739500	2.00244	0	0	-
Os01g0871300	1.96423	0	0	-
Os02g0603800	1.20961	0	0	OsHDS
Os02g0615800	-8.53205	0	0	LP2
Os02g0616100	-6.05471	0	0	-
Os03g0658800	3.12308	0	0	OsCYP87C2
Os07g0110000	2.56557	0	0	-
Os09g0537700	1.35689	0	0	RNS4
Os10g0208500	1.6793	0	0	-
Os11g0289700	1.08024	0	0	-
Os11g0545300	-1.11552	0	0	OsSPO11-5
Os06g0716100	1.61769	4.41005e-306	8.91601e-303	-
Os07g0558300	2.76075	2.95218e-299	5.61749e-296	-
Os01g0162300	-2.33281	1.4161e-297	2.54488e-294	-
Os04g0115700	1.60987	1.72131e-291	2.93057e-288	-
Os10g0356000	-3.84866	5.98923e-278	9.68698e-275	OsrbcL1
Os10g0166600	-2.7621	4.5844e-249	7.06173e-246	-
Os01g0622500	1.90457	2.99382e-239	4.402e-236	-
Os09g0128400	-1.21196	2.01864e-237	2.83909e-234	-
Os05g0393100	-1.76231	1.22673e-224	1.58729e-221	-
Os07g0529600	-1.07728	3.12748e-220	3.89107e-217	OsDR8
Os02g0517900	2.18102	2.943e-214	3.52594e-211	-
Os04g0338100	1.81093	1.47804e-208	1.70756e-205	-
Os05g0566400	1.05029	1.16994e-204	1.26151e-201	OsMPK7
Os06g0124900	-2.33595	1.12063e-199	1.16936e-196	-
Os11g0182200	-1.58903	9.96032e-197	9.76353e-194	-
Os03g0583900	1.2699	3.19337e-195	3.03821e-192	OsDCL2a
MSTRG.24482	-4.57491	1.42555e-191	1.31753e-188	Tf2-12
gene-psbD	-1.69527	5.11451e-190	4.59567e-187	-
Os01g0162200	-2.10718	7.07766e-187	6.18778e-184	-
Os05g0555600	-1.46053	3.41646e-185	2.83373e-182	OsGLT2
gene-psbC	-1.44282	3.59379e-181	2.83541e-178	-
Os02g0618200	-1.50234	2.44516e-175	1.88324e-172	OsPRR1
Os11g0286800	1.05758	2.92015e-168	2.14684e-165	OsOSC10
Os03g0223301	-4.67689	1.49872e-165	1.07735e-162	-
Os10g0510500	-1.18295	2.52549e-165	1.77597e-162	OsSAUR56
Os05g0365300	1.67114	1.02545e-159	7.0577e-157	OsBBR1
Os01g0384800	1.15729	3.59625e-157	2.37411e-154	-
Os04g0583200	1.97172	4.13634e-154	2.62357e-151	-
Os03g0226400	1.1145	1.80565e-153	1.12325e-150	OsMTP8.1
Os11g0102200	-1.00456	4.6143e-153	2.81629e-150	-
Os04g0340300	1.13954	8.29643e-152	4.96987e-149	OsTPS19
Os02g0543000	-1.09874	2.04822e-151	1.20465e-148	OsAsr1
Os08g0144400	2.40893	1.05418e-150	6.08938e-148	OsDegp11
Os06g0189600	-6.21	1.45024e-149	8.23026e-147	-
Os01g0738600	-1.83992	4.40957e-143	2.45932e-140	-
Os06g0254300	1.39975	3.16344e-138	1.67756e-135	-
MSTRG.6317	1.06743	4.44646e-138	2.31991e-135	--
Os01g0855600	1.3525	7.92441e-136	4.00529e-133	HS1
Os04g0474900	1.5374	8.04203e-135	4.00221e-132	OsTAGG1
Os02g0772100	7.70318	8.91869e-135	4.37124e-132	-
MSTRG.5397	-1.10119	9.24666e-135	4.46434e-132	psaA
Os01g0965400	1.37791	1.87636e-134	8.92597e-132	YGL8
Os01g0963600	-1.03557	3.45362e-131	1.59597e-128	OsAsr2
Os01g0124000	1.61991	3.64592e-122	1.57251e-119	RBBI2-1
Os05g0322900	1.70448	9.07627e-120	3.81297e-117	WRKY45
Os05g0447700	-1.24644	1.44102e-119	5.97616e-117	-
Os10g0205802	3.78654	1.13735e-117	4.59889e-115	-
Os05g0149400	1.29185	8.14039e-116	3.17259e-113	ACO5
MSTRG.23381	6.22662	1.04117e-115	4.00951e-113	RE2
Os04g0127300	5.43554	1.62322e-115	6.17742e-113	OsSub38
Os06g0139000	2.01228	2.54405e-115	9.5692e-113	-
Os01g0564300	1.68401	9.79204e-115	3.64084e-112	OsFKBP46
Os04g0460900	7.82994	2.9084e-114	1.0691e-111	-
Os07g0677200	1.15295	3.85084e-113	1.36887e-110	POX22.3
Os01g0537250	2.88193	1.97368e-112	6.86502e-110	-
Os09g0244600	-8.32662	4.0109e-111	1.36573e-108	-
Os01g0123900	1.10767	1.80707e-108	5.96482e-106	RBBI2-2
Os01g0797600	-1.21362	2.6545e-105	8.4184e-103	ERF3
Os12g0102200	1.47807	2.96712e-105	9.31849e-103	-
Os02g0228300	2.96474	1.87748e-104	5.72951e-102	-
Os03g0299700	8.42906	7.49821e-104	2.26684e-101	-
Os06g0594400	1.33394	1.34199e-103	4.01952e-101	OsKMD2
Os11g0213000	3.44838	5.43138e-99	1.54118e-96	OsWD40-188
Os01g0940700	1.18135	1.49528e-98	4.20601e-96	OsPR2
Os03g0310800	-1.33147	2.03111e-98	5.664e-96	-
Os01g0961600	3.91935	5.1903e-97	1.43501e-94	-
Os12g0583900	-1.08451	5.24927e-96	1.42692e-93	-
Os11g0184900	-1.31718	1.21027e-95	3.26248e-93	NAC5
Os01g0623200	-3.19138	2.80934e-95	7.51046e-93	SLAC
Os10g0204300	1.35334	1.8643e-92	4.90295e-90	-
Os01g0783800	3.8865	3.19303e-92	8.3297e-90	-
Os01g0846300	-1.13912	1.46977e-90	3.77334e-88	OsPP15
Os07g0162450	8.45806	3.28504e-90	8.30191e-88	-
MSTRG.19995	7.866	7.72115e-89	1.90659e-86	--
Os03g0397700	1.25676	7.89238e-89	1.93411e-86	-
Os07g0153150	9.1159	1.81202e-88	4.37427e-86	-
MSTRG.24044	3.04495	7.30669e-88	1.72523e-85	RE1
Os10g0419400	3.13184	4.28029e-87	9.96107e-85	SIP2
Os08g0338000	-1.29414	3.68783e-86	8.521e-84	-
Os02g0777800	1.56454	7.09241e-84	1.59323e-81	OsRLCK86
Os12g0628600	1.4849	1.30696e-83	2.9157e-81	OsPR5
Os02g0622100	1.01764	1.31479e-80	2.77979e-78	HBD2
Os02g0636300	1.18517	5.72651e-80	1.20286e-77	OsRH47A
MSTRG.4512	-8.66902	5.52483e-79	1.15301e-76	--
Os04g0128300	-6.93	5.80872e-79	1.20449e-76	-
Os07g0511400	4.80149	1.76026e-78	3.62681e-76	-
gene-psbA	-2.41731	3.38215e-78	6.88086e-76	-
Os02g0625900	3.75489	1.59596e-77	3.18681e-75	-
Os08g0509400	-1.82979	7.05881e-77	1.37553e-74	Os8bglu28
MSTRG.16400	5.44545	3.51658e-72	6.61362e-70	--
Os01g0602400	-1.12016	7.12154e-72	1.32395e-69	OsCYP72A32
Os02g0684400	1.6685	7.69646e-72	1.42266e-69	-
Os04g0429450	8.68572	7.5353e-71	1.36939e-68	-
Os07g0691700	-1.21988	9.1377e-71	1.65132e-68	OsSCAR4
Os08g0148600	1.63973	4.24703e-70	7.54852e-68	-
Os03g0268600	-1.91513	2.21594e-69	3.87465e-67	OsPP2C30
Os06g0122800	1.19777	6.55625e-68	1.12809e-65	-
Os01g0781200	-3.91596	1.56692e-67	2.68184e-65	Pi64
Os10g0213100	2.0966	7.25523e-67	1.22875e-64	-
Os01g0944700	1.18312	2.62435e-65	4.30926e-63	OsPR2
Os11g0592000	1.54023	2.76556e-65	4.5182e-63	OsPR4c
Os02g0227400	1.00311	9.85959e-65	1.58676e-62	-
Os02g0579800	-1.52883	4.98845e-63	7.83331e-61	OsFWL2
Os01g0262600	1.43951	1.10973e-62	1.72584e-60	OsGT1
Os10g0450900	1.17573	1.89182e-62	2.92807e-60	GRP
Os01g0824700	5.4589	3.97362e-62	6.06315e-60	OsFbox048
Os08g0246800	1.08756	5.19721e-61	7.7833e-59	-
Os11g0693800	-7.70874	6.24153e-61	9.30419e-59	-
Os03g0606100	-1.27751	2.02761e-60	2.98132e-58	-
Os01g0785300	-2.02381	1.85927e-59	2.66123e-57	-
Os08g0231100	3.6685	9.37984e-59	1.31921e-56	-
Os03g0289800	2.21106	1.50862e-58	2.1126e-56	-
Os06g0202900	1.08817	1.81109e-56	2.42087e-54	OsRLCK203
Os10g0381601	1.38454	2.67742e-56	3.54955e-54	-
Os08g0203400	1.12759	5.94326e-56	7.75211e-54	SHR5
MSTRG.21324	-3.5747	2.52598e-55	3.25539e-53	--
Os01g0520600	1.42333	4.01935e-55	5.15945e-53	-
Os01g0787600	1.40134	6.60292e-55	8.4091e-53	OsPOP4
Os06g0493100	2.56648	2.42097e-54	3.05912e-52	bphi008a
Os01g0825500	-1.3628	3.27519e-54	4.12241e-52	-
Os07g0628900	-1.16942	1.30007e-53	1.61129e-51	-
MSTRG.22701	-4.43727	1.5251e-53	1.88298e-51	--
Os05g0443500	1.14012	3.02955e-53	3.71212e-51	Fd
Os10g0149200	-3.21889	5.31379e-53	6.46204e-51	-
Os06g0591200	1.81021	1.19549e-52	1.44297e-50	-
Os03g0848700	1.0015	2.27562e-52	2.72636e-50	Bph14
Os05g0382900	-1.08168	2.70198e-51	3.16679e-49	OsANN4
MSTRG.6657	-5.67322	8.52345e-51	9.88232e-49	--
Os08g0128500	1.05569	5.52593e-50	6.27203e-48	-
Os04g0117900	-1.02345	2.66325e-49	2.99135e-47	OsAMI2
Os09g0545300	2.32251	9.07355e-49	1.00863e-46	SAUR39
Os09g0470500	-1.10597	4.53649e-47	4.90791e-45	Oshox4
Os10g0498300	1.0247	1.76701e-46	1.87407e-44	-
Os01g0678000	1.80764	4.30073e-46	4.53159e-44	-
Os04g0541700	-1.28111	7.12079e-46	7.45448e-44	HOX22
Os06g0278000	1.01132	9.21928e-46	9.62017e-44	-
Os11g0485500	-1.84324	1.00443e-45	1.04473e-43	-
Os05g0211100	2.25971	2.25704e-45	2.32518e-43	CYP51G3
Os10g0331500	-6.0941	3.39772e-45	3.47815e-43	-
Os12g0556200	1.20667	1.19588e-44	1.20512e-42	-
Os10g0558700	1.0267	2.21107e-44	2.20073e-42	-
Os01g0782100	-7.13489	2.44346e-44	2.42457e-42	PISH
Os05g0133100	3.28846	6.53652e-44	6.44644e-42	OsGlnB
Os12g0601800	-1.82096	9.1513e-44	8.99776e-42	OsbZIP88
Os07g0597400	-1.10929	1.36008e-43	1.33321e-41	-
MSTRG.6262	-4.6692	1.88869e-43	1.84022e-41	At1g26930
Os12g0609200	2.61255	5.92352e-43	5.66906e-41	-
Os11g0660400	-6.23458	6.62928e-43	6.32578e-41	OsWD40-191
MSTRG.7763	7.46352	1.16938e-42	1.1093e-40	RE1
MSTRG.8269	4.47393	1.62785e-42	1.5397e-40	--
MSTRG.16986	-2.9597	2.38127e-42	2.24575e-40	PI21
Os01g0268600	-1.11643	7.9799e-42	7.41763e-40	-
Os07g0122000	2.81057	9.52636e-42	8.82976e-40	-
Os04g0546800	1.01715	1.73736e-41	1.60114e-39	OsERF1
Os08g0549000	1.27724	1.79414e-41	1.64877e-39	OsGL1A
Os12g0584200	-4.92342	1.84521e-40	1.66264e-38	-
Os06g0486900	2.00415	2.34143e-40	2.10391e-38	FDH2
MSTRG.6819	-1.33783	2.92413e-40	2.62021e-38	--
Os01g0206700	1.01432	4.24742e-40	3.75398e-38	OsCIPK05
Os03g0855700	9.33969	5.68588e-40	4.98447e-38	-
Os01g0976200	-2.56739	1.03833e-39	8.90923e-38	-
Os10g0569400	1.79636	1.18893e-39	1.01209e-37	Rir1b
MSTRG.4499	5.80024	1.21813e-39	1.03423e-37	--
Os08g0539700	-1.36877	1.26896e-39	1.07176e-37	Pib-H8
Os06g0591400	1.61642	4.31172e-39	3.62274e-37	-
Os09g0522200	1.03397	6.18381e-39	5.18222e-37	OsDREB1A
Os01g0757200	-1.27072	3.62016e-38	2.97221e-36	GA2OX3
Os01g0599550	-1.83949	8.51131e-38	6.95262e-36	-
Os02g0654700	1.78357	1.83724e-37	1.48578e-35	ERF91
gene-psbB	-1.71252	3.85081e-37	3.09865e-35	-
Os11g0146800	4.11207	5.111e-37	4.07219e-35	RILIM15B
Os12g0516000	-1.98524	6.40612e-37	5.09153e-35	-
MSTRG.10263	2.28102	6.89269e-37	5.46482e-35	--
Os02g0670100	-7.94462	1.37261e-36	1.08032e-34	OsRLCK82
Os10g0569800	1.8736	2.95104e-36	2.29472e-34	Rir1b
Os03g0432100	-1.28578	5.15768e-36	3.9914e-34	osppdka
Os08g0232700	1.28616	1.78481e-35	1.35793e-33	OsEXO70FX4
Os12g0123500	1.03598	4.33396e-35	3.23776e-33	-
Os12g0207600	-3.59387	6.52504e-35	4.8411e-33	-
Os02g0592833	-1.39061	8.88116e-35	6.54414e-33	-
Os10g0196000	2.82291	1.08764e-34	7.97797e-33	-
Os02g0800600	-1.37146	1.19274e-34	8.68978e-33	-
Os02g0800800	-1.37146	1.19274e-34	8.68978e-33	-
Os09g0101800	1.49551	1.65285e-34	1.18551e-32	-
Os01g0797900	9.08923	2.70504e-34	1.91892e-32	-
Os02g0540700	-1.07624	5.95859e-34	4.17205e-32	OsPUB45
Os09g0315100	1.20667	9.10693e-34	6.30815e-32	OsDCL2b
Os02g0541700	-1.29367	1.44841e-33	9.92651e-32	-
Os01g0615050	3.67138	1.98021e-33	1.35139e-31	-
Os08g0293100	1.20067	3.22832e-33	2.18472e-31	-
Os02g0316900	7.90889	7.04645e-33	4.73885e-31	-
Os11g0559600	1.24221	1.11656e-32	7.41652e-31	-
Os11g0146950	6.67	2.99232e-32	1.95943e-30	-
Os01g0780900	-9.77241	3.15795e-32	2.0637e-30	-
MSTRG.27948	-6.93205	3.78741e-32	2.46014e-30	--
Os02g0306401	1.56884	4.75021e-32	3.06095e-30	OsNAAT1
Os12g0242500	-1.95477	5.07544e-32	3.26402e-30	-
Os07g0129300	1.78867	5.91347e-32	3.79542e-30	OsPR1
Os11g0547000	-1.17037	8.6258e-32	5.5253e-30	FKF1
Os09g0325700	-1.77179	1.6986e-31	1.07527e-29	PP2C1
Os06g0547201	7.54236	2.83216e-31	1.77548e-29	-
Os05g0130600	2.94842	3.63645e-31	2.26651e-29	-
Os01g0186900	1.32054	4.42006e-31	2.73908e-29	-
Os02g0640800	1.84691	1.60201e-30	9.63233e-29	-
Os05g0217800	1.04731	1.94781e-30	1.16897e-28	OsBURP02
Os06g0124300	-5.52356	1.95211e-30	1.16939e-28	-
Os03g0750500	-3.29711	6.90524e-30	4.07611e-28	-
Os05g0209500	1.55084	1.42564e-29	8.30931e-28	-
Os06g0711700	-1.32403	2.02074e-29	1.17355e-27	-
Os11g0587600	1.45978	2.35936e-29	1.36044e-27	OsABCG48
Os05g0191500	1.08081	1.07063e-28	6.01262e-27	-
Os07g0543500	-5.89178	1.34324e-28	7.51749e-27	-
MSTRG.6264	2.49333	3.04031e-28	1.67258e-26	--
Os06g0559400	1.05632	3.68825e-28	2.01533e-26	-
Os08g0496700	3.28965	7.88709e-28	4.25929e-26	-
Os08g0522400	-1.02838	7.91036e-28	4.26474e-26	-
Os06g0122600	4.974	9.88429e-28	5.28491e-26	-
Os01g0130900	-1.33657	1.08748e-27	5.77631e-26	-
Os10g0397900	3.32466	1.46513e-27	7.69385e-26	OsHAP2I
Os02g0134200	1.36791	2.386e-27	1.2369e-25	OsSGL
Os02g0536400	-1.21523	4.92092e-27	2.52269e-25	-
MSTRG.26365	-1.1239	1.17682e-26	5.95742e-25	psbB
Os04g0121100	3.56509	1.36155e-26	6.86033e-25	OsSub34
gene-psaA	-1.31889	2.0274e-26	1.01521e-24	-
Os10g0329900	-3.88486	3.17075e-26	1.57554e-24	-
Os11g0566800	2.2138	4.78441e-26	2.35565e-24	OsPKS27
Os05g0304501	2.67317	1.62046e-25	7.77724e-24	-
MSTRG.26452	-2.80534	1.85262e-25	8.8783e-24	SORBIDRAFT_0019s002010
Os01g0604100	4.43073	2.68779e-25	1.28426e-23	-
Os03g0663600	1.5412	3.6472e-25	1.73245e-23	-
Os10g0331600	-3.20586	4.70709e-25	2.22935e-23	-
Os10g0355800	-1.84754	4.71957e-25	2.232e-23	ATPB
Os01g0819700	-1.43625	6.87862e-25	3.22478e-23	-
Os06g0190800	-1.22821	7.69759e-25	3.6035e-23	OsGLR4.9
Os05g0460000	1.16776	1.35823e-24	6.30361e-23	OsctHSP70-1
Os03g0348200	2.96695	1.44093e-24	6.67784e-23	OsTPS10
Os04g0113800	2.37871	1.61459e-24	7.45062e-23	-
Os05g0380900	1.37543	1.81335e-24	8.35585e-23	OsCML15
MSTRG.25946	8.61839	3.52394e-24	1.59877e-22	RGA5
Os12g0255850	6.25739	3.86684e-24	1.75188e-22	-
Os10g0333000	2.17257	6.54406e-24	2.93196e-22	-
Os04g0341500	4.80162	7.96888e-24	3.5409e-22	OsTPS20
Os03g0226300	-3.0059	1.03658e-23	4.5497e-22	OsRLCK104
Os06g0334100	2.42968	1.05761e-23	4.63572e-22	-
Os11g0661900	1.05653	2.21454e-23	9.5898e-22	-
Os03g0152000	1.0005	2.39401e-23	1.03393e-21	-
Os04g0372400	-1.04161	2.51523e-23	1.08339e-21	-
Os02g0162600	-2.14068	2.61972e-23	1.1269e-21	-
Os11g0592100	1.23886	3.5124e-23	1.50489e-21	OsPR4b
Os11g0208000	-2.35774	4.08835e-23	1.74242e-21	OsFbox587
MSTRG.6263	3.96829	4.49882e-23	1.91232e-21	--
Os04g0127200	8.49985	4.82693e-23	2.0491e-21	OsSub37
Os07g0570575	-3.91118	4.89352e-23	2.07465e-21	-
Os04g0116800	3.20945	5.05992e-23	2.14239e-21	-
MSTRG.16527	8.24951	1.23926e-22	5.1726e-21	--
Os04g0685700	-1.09906	1.27677e-22	5.32229e-21	-
Os01g0822800	-1.73883	1.32635e-22	5.52187e-21	-
Os07g0642200	2.47105	2.54935e-22	1.0452e-20	OsGELP93
Os07g0490100	1.18597	3.06963e-22	1.25533e-20	UGT709A4
MSTRG.4486	-9.54572	4.31134e-22	1.75425e-20	--
Os01g0264500	1.45163	4.33649e-22	1.76227e-20	-
Os04g0431300	2.26375	4.7068e-22	1.91036e-20	-
Os01g0162400	-2.11315	5.72899e-22	2.31074e-20	-
Os01g0114600	5.59285	1.17396e-21	4.65952e-20	OsRLCK8
Os08g0249000	-1.51086	1.57881e-21	6.22819e-20	OsBBX25
MSTRG.24227	2.5372	1.70934e-21	6.71856e-20	--
Os01g0803300	-1.73334	1.88688e-21	7.3984e-20	-
Os10g0212100	3.32425	3.14461e-21	1.21969e-19	-
Os03g0826900	-1.56167	3.75477e-21	1.44767e-19	OsEnS-58
Os06g0246200	3.14218	4.00577e-21	1.5426e-19	-
Os12g0611900	1.88679	4.36025e-21	1.67512e-19	-
Os12g0516800	2.24005	7.07959e-21	2.69742e-19	OsTBL33
Os02g0513800	-1.7591	1.92395e-20	7.21995e-19	-
gene-atpI	-3.82093	2.52366e-20	9.36536e-19	-
Os10g0317300	7.72057	2.52461e-20	9.36536e-19	-
Os02g0744200	-1.53722	2.8298e-20	1.04496e-18	OsEXPA5
Os07g0635600	4.42728	3.72447e-20	1.36598e-18	-
Os03g0645900	-2.5495	4.91768e-20	1.79545e-18	OsNCED1
Os06g0190700	-3.33336	5.19263e-20	1.88944e-18	OsGLR4.8
Os03g0561283	7.71836	6.81038e-20	2.46423e-18	-
Os11g0696600	-9.09177	7.70003e-20	2.78302e-18	-
Os02g0677300	-1.0202	9.50676e-20	3.41694e-18	OsDREB1G
Os05g0572000	-1.34891	1.18495e-19	4.24482e-18	OsERF#052
Os02g0632900	-2.47774	1.78558e-19	6.34028e-18	OsWAK15
Os04g0142400	-14.1036	1.94906e-19	6.91318e-18	-
Os05g0427400	1.03583	3.89772e-19	1.36602e-17	OsPAL04
Os04g0586000	-1.47474	4.73407e-19	1.65197e-17	-
MSTRG.6703	-6.54324	4.82102e-19	1.6805e-17	--
Os11g0416900	-1.34182	4.92292e-19	1.71417e-17	OsABCG28
MSTRG.13419	-10.6357	5.37553e-19	1.86775e-17	--
Os11g0697100	-7.56877	6.41667e-19	2.21759e-17	-
Os12g0157000	-1.40403	7.90806e-19	2.72428e-17	-
Os08g0184800	7.39575	8.60586e-19	2.96151e-17	-
Os06g0597250	1.91214	1.03443e-18	3.52972e-17	-
Os07g0562400	1.47466	1.5212e-18	5.12046e-17	-
Os08g0340700	12.4243	1.82156e-18	6.09979e-17	-
Os11g0508600	-1.42985	2.01622e-18	6.73769e-17	11N3
Os07g0122900	5.60733	2.06444e-18	6.89168e-17	OsFbox336
Os01g0597600	1.20025	2.28865e-18	7.60877e-17	OsATL15
Os07g0241500	1.31747	2.76606e-18	9.13958e-17	OsUGT710C2
Os02g0571300	1.48797	2.76948e-18	9.14154e-17	OsKS5
Os03g0302800	1.11174	3.99046e-18	1.30784e-16	-
Os08g0247600	1.04959	5.1248e-18	1.66946e-16	-
Os03g0138200	-1.13463	5.18656e-18	1.68788e-16	OsCYP96B6
Os05g0217700	1.0753	5.36897e-18	1.74373e-16	OsBURP07
Os07g0569550	-2.0059	7.2099e-18	2.32993e-16	-
MSTRG.21988	-7.30585	7.76126e-18	2.49812e-16	--
Os10g0173000	-2.48461	9.40061e-18	3.01678e-16	-
Os09g0246500	-1.13484	1.08764e-17	3.47316e-16	-
Os10g0207400	14.215	1.32558e-17	4.22045e-16	-
MSTRG.8523	-5.29806	1.69854e-17	5.3709e-16	--
Os10g0165400	13.7649	1.90948e-17	6.03202e-16	-
Os01g0978500	13.5703	1.95306e-17	6.16367e-16	-
MSTRG.27674	8.80977	1.9899e-17	6.27381e-16	--
Os11g0246200	1.18156	2.80432e-17	8.72252e-16	OsKMD4
Os02g0542500	-4.02975	2.97693e-17	9.24161e-16	-
Os07g0442800	8.69774	3.40261e-17	1.05328e-15	-
Os09g0418000	-1.11244	3.93371e-17	1.21652e-15	OsCIPK16
Os04g0331650	-1.0506	8.18967e-17	2.48517e-15	-
Os07g0543800	-7.17326	8.78674e-17	2.66386e-15	-
Os12g0249900	2.33868	9.84038e-17	2.97214e-15	OsRLCK366
MSTRG.26405	-4.148	1.09479e-16	3.30049e-15	--
MSTRG.20649	-8.47573	1.462e-16	4.34276e-15	--
Os02g0614732	-2.0586	1.73618e-16	5.11959e-15	-
Os03g0226200	-1.01116	1.78485e-16	5.25833e-15	HB2
Os07g0232800	1.49628	2.59058e-16	7.52922e-15	OsZIP8
Os11g0307600	4.77063	3.42546e-16	9.8233e-15	-
Os06g0121500	-6.70136	3.48711e-16	9.99124e-15	-
Os11g0210600	1.91623	4.13073e-16	1.18144e-14	Adh3
MSTRG.23853	7.02136	4.15359e-16	1.18588e-14	--
Os12g0247700	2.31242	4.37302e-16	1.24633e-14	OsJAC1
MSTRG.2345	-7.04221	4.72738e-16	1.34259e-14	--
MSTRG.6346	13.854	5.13769e-16	1.45401e-14	--
Os01g0339500	-2.50182	5.52691e-16	1.56008e-14	ONAC030
MSTRG.27811	3.16675	5.72515e-16	1.61462e-14	--
Os09g0309900	8.39777	5.98467e-16	1.68634e-14	-
Os07g0109700	8.29491	7.78692e-16	2.18088e-14	-
MSTRG.22138	2.66462	8.39703e-16	2.34566e-14	--
MSTRG.6176	-1.26139	1.09196e-15	3.03721e-14	--
Os07g0541700	1.40804	1.22621e-15	3.40477e-14	OsRLCK237
Os10g0198300	2.8609	1.38799e-15	3.83749e-14	-
Os08g0124000	1.29754	1.49962e-15	4.12849e-14	-
Os06g0121300	-3.64123	1.77651e-15	4.86592e-14	-
Os06g0121650	-3.64123	1.77651e-15	4.86592e-14	-
MSTRG.6780	11.0589	2.4624e-15	6.72183e-14	TY3B-G
MSTRG.16754	-1.31242	3.78777e-15	1.02106e-13	--
Os05g0475550	13.4839	4.49966e-15	1.20492e-13	-
Os08g0141000	12.3461	4.65938e-15	1.24461e-13	-
Os01g0532300	1.10273	4.98109e-15	1.32616e-13	-
Os11g0207800	-5.18262	5.36462e-15	1.42475e-13	Os_F0690
Os12g0636400	2.24415	5.71477e-15	1.51526e-13	-
MSTRG.6383	8.41996	5.73151e-15	1.51845e-13	pol
Os11g0438400	1.38765	6.21722e-15	1.64444e-13	-
Os01g0134700	1.25422	7.07142e-15	1.86579e-13	-
Os10g0340100	2.51706	7.40146e-15	1.94969e-13	-
Os04g0126500	12.4993	8.33092e-15	2.18563e-13	-
Os01g0781100	-10.5314	8.69827e-15	2.27647e-13	-
Os02g0622500	1.39273	9.10233e-15	2.37472e-13	-
Os08g0167000	-1.62987	9.10303e-15	2.37472e-13	OsABCG18
Os03g0180900	1.0727	9.85104e-15	2.55953e-13	OsJAZ2
Os07g0100800	-1.02476	9.93506e-15	2.57929e-13	OsProT3
Os01g0114800	2.33086	1.32907e-14	3.42846e-13	-
Os03g0126700	-2.71637	1.42317e-14	3.66243e-13	-
Os01g0660900	-1.21098	1.42976e-14	3.67645e-13	-
Os01g0781600	-9.24555	1.5799e-14	4.04965e-13	-
Os01g0781833	-9.24555	1.5799e-14	4.04965e-13	-
Os01g0820800	-9.41733	1.58152e-14	4.0506e-13	-
Os10g0323000	9.10678	1.5947e-14	4.08112e-13	-
Os05g0195901	9.22271	1.8417e-14	4.68358e-13	-
Os04g0112100	2.32193	2.08113e-14	5.28003e-13	-
MSTRG.4498	8.96097	2.43863e-14	6.1677e-13	Pol
Os07g0446600	-1.36183	3.66718e-14	9.1603e-13	-
Os08g0240000	1.8575	4.18578e-14	1.04316e-12	-
Os02g0616800	-8.82257	4.59142e-14	1.13986e-12	-
Os01g0332150	2.67741	4.87608e-14	1.20867e-12	-
MSTRG.15264	-11.6824	4.91345e-14	1.217e-12	--
Os02g0618100	-1.57854	5.22063e-14	1.2921e-12	OsGRX9
Os07g0124900	1.40059	5.80772e-14	1.43301e-12	OsPR1#071
Os07g0125500	1.40059	5.80772e-14	1.43301e-12	-
Os07g0126301	1.40059	5.80772e-14	1.43301e-12	-
Os11g0211300	10.2368	6.91774e-14	1.69784e-12	-
Os09g0570900	-1.05433	9.31244e-14	2.25816e-12	-
MSTRG.26373	-6.52878	1.00638e-13	2.4326e-12	--
Os01g0828100	1.06175	1.02195e-13	2.46702e-12	OsCCR6
Os09g0472900	1.27206	1.11e-13	2.6716e-12	-
Os01g0932525	12.3276	1.118e-13	2.68885e-12	-
Os09g0449700	-1.70406	1.17962e-13	2.83495e-12	-
MSTRG.10880	-7.47854	1.40305e-13	3.33964e-12	--
Os11g0655000	-11.0679	1.42734e-13	3.39247e-12	-
Os08g0106100	-8.76866	1.606e-13	3.80313e-12	-
Os08g0236900	-1.44712	1.73478e-13	4.0991e-12	-
Os04g0141400	-11.1653	1.82167e-13	4.29814e-12	-
Os02g0191650	11.9537	2.20617e-13	5.18642e-12	-
Os12g0157066	-1.48275	2.47016e-13	5.78181e-12	-
Os01g0372500	-4.59188	2.63322e-13	6.15903e-12	ANS
Os02g0621100	5.49896	3.06022e-13	7.0962e-12	OsSET10
Os02g0232000	-1.45339	3.40705e-13	7.87223e-12	HSFC2A
Os02g0671100	1.02716	3.49157e-13	8.05027e-12	MAIF1
Os07g0516300	-1.01443	3.567e-13	8.2008e-12	OsS40-15
Os06g0205250	7.66229	3.8179e-13	8.75277e-12	-
Os08g0535200	-1.01207	3.91308e-13	8.96462e-12	xa13
Os10g0206500	1.20266	4.24862e-13	9.69897e-12	-
Os02g0649300	-1.77853	4.44471e-13	1.01252e-11	HOX24
Os05g0531100	1.18352	4.66643e-13	1.05935e-11	Dfu584
MSTRG.4587	-11.7412	4.67732e-13	1.06028e-11	--
Os02g0632800	-10.4305	5.06819e-13	1.14728e-11	WAK14
Os05g0160600	-2.23857	5.15499e-13	1.16529e-11	-
Os03g0196600	1.25241	5.33003e-13	1.20402e-11	-
Os01g0138500	-1.16208	5.37503e-13	1.21334e-11	-
MSTRG.8403	1.71912	5.88723e-13	1.3225e-11	LOC_Os12g27220
Os08g0531000	1.82511	6.6293e-13	1.48816e-11	NPP1
Os11g0470966	10.5793	6.90316e-13	1.54857e-11	-
Os06g0202400	2.28928	1.07109e-12	2.37801e-11	-
Os04g0422300	2.62619	1.11177e-12	2.46326e-11	-
Os04g0330200	-1.33748	1.12841e-12	2.49671e-11	-
Os07g0591800	1.11649	1.14153e-12	2.52056e-11	-
Os10g0485400	1.53839	1.22319e-12	2.69168e-11	-
MSTRG.24113	5.82353	1.29679e-12	2.8459e-11	RE2
Os03g0607700	1.07723	1.52016e-12	3.32034e-11	-
Os11g0471300	2.28379	1.54348e-12	3.36672e-11	-
Os11g0212900	2.13124	1.6134e-12	3.51449e-11	OsWD40-187
Os08g0351300	1.94902	1.63408e-12	3.55578e-11	-
Os04g0453500	1.18969	1.75359e-12	3.79179e-11	-
Os11g0471100	8.76629	1.76821e-12	3.82085e-11	-
MSTRG.27920	8.4733	1.77627e-12	3.83569e-11	--
Os11g0227800	1.03043	2.22763e-12	4.77531e-11	-
Os03g0326000	1.29259	2.26049e-12	4.84255e-11	-
Os10g0162834	-1.71097	2.48226e-12	5.30707e-11	-
MSTRG.17123	8.83605	3.87741e-12	8.16048e-11	--
Os08g0332100	-3.66482	4.42254e-12	9.25958e-11	-
Os05g0448700	12.4032	5.15161e-12	1.07374e-10	OsERF#085
Os07g0543100	-1.52669	5.27904e-12	1.09825e-10	-
Os11g0223201	1.0614	6.05722e-12	1.25361e-10	-
Os11g0470600	8.2503	7.36641e-12	1.50816e-10	-
Os02g0227100	1.19659	7.40465e-12	1.51503e-10	-
Os11g0186050	12.1664	8.28782e-12	1.68507e-10	-
Os08g0137600	-11.7384	8.68495e-12	1.7636e-10	-
Os11g0211200	5.3373	1.02692e-11	2.07229e-10	-
Os04g0565750	-12.125	1.07842e-11	2.1681e-10	-
Os11g0686500	1.24278	1.22181e-11	2.44725e-10	-
Os04g0370900	10.2877	1.35952e-11	2.70632e-10	-
Os01g0791033	-1.45394	1.88012e-11	3.69043e-10	-
Os02g0768300	-3.04924	1.8943e-11	3.716e-10	-
Os03g0661800	-1.62048	2.08174e-11	4.06154e-10	-
MSTRG.26617	8.28425	2.322e-11	4.50042e-10	--
Os03g0126600	-11.0453	2.35103e-11	4.55396e-10	-
Os10g0395400	-3.41785	4.06193e-11	7.74431e-10	OsGSTU34
Os02g0533700	1.26421	4.15855e-11	7.92231e-10	-
Os01g0601625	7.80735	4.19857e-11	7.98914e-10	-
Os01g0597400	-11.0362	4.62519e-11	8.74434e-10	OsATL16
Os07g0579050	7.78245	6.07711e-11	1.13631e-09	-
MSTRG.19748	-1.01089	6.62045e-11	1.23577e-09	FRS4
Os06g0314600	1.22089	6.73e-11	1.25549e-09	JMT-1
Os03g0611100	-2.49344	7.03631e-11	1.30736e-09	OsmiR1428e
Os10g0322300	11.3406	7.2824e-11	1.35075e-09	-
MSTRG.16425	3.11919	7.31657e-11	1.35626e-09	--
Os02g0807800	1.34034	7.68754e-11	1.42263e-09	OsWAK20
Os04g0561500	1.09461	7.83322e-11	1.44711e-09	OsPOP9
Os11g0703100	-1.65693	8.34472e-11	1.53809e-09	-
MSTRG.19778	7.74483	9.1235e-11	1.67591e-09	Os03g0733400
Os07g0643800	2.39955	9.55909e-11	1.75194e-09	-
MSTRG.1585	7.64626	9.60247e-11	1.75889e-09	--
Os07g0636800	7.88264	9.72871e-11	1.77799e-09	-
Os01g0779100	-1.59976	1.00673e-10	1.83883e-09	-
Os02g0278400	1.08274	1.02775e-10	1.87299e-09	-
Os09g0330000	1.17599	1.35469e-10	2.44813e-09	-
Os12g0186600	-1.5403	1.4245e-10	2.56998e-09	-
Os01g0973500	-1.35659	1.5991e-10	2.87057e-09	OsRLCK57
Os03g0126900	-2.03107	1.94738e-10	3.46883e-09	-
Os02g0129800	-1.85548	1.97016e-10	3.50748e-09	-
Os01g0324400	-10.8842	2.14957e-10	3.82266e-09	-
Os01g0784500	10.3627	2.17177e-10	3.86003e-09	OsRLCK44
Os11g0485200	-1.23888	2.51479e-10	4.44284e-09	-
Os01g0610050	12.0419	2.66132e-10	4.6838e-09	-
Os02g0765400	3.85798	2.7062e-10	4.76021e-09	alphaAmy10-C
Os03g0326100	1.25364	2.7811e-10	4.88664e-09	-
Os04g0127800	3.8413	2.98472e-10	5.22738e-09	OsMED15_1
Os05g0425600	6.64566	2.99534e-10	5.24315e-09	-
Os04g0585700	-1.06272	3.02958e-10	5.3002e-09	-
Os02g0632700	-10.7228	3.04905e-10	5.33138e-09	-
Os09g0124566	12.2896	3.05333e-10	5.33599e-09	-
MSTRG.16285	1.28176	3.81368e-10	6.60766e-09	--
Os05g0541100	3.35755	3.94033e-10	6.81979e-09	-
MSTRG.6342	7.77149	4.00599e-10	6.92962e-09	--
Os04g0208200	1.85402	5.0744e-10	8.68502e-09	OsSAG12
Os11g0671100	1.78479	5.25332e-10	8.96752e-09	-
MSTRG.20628	-11.5134	5.30806e-10	9.05618e-09	--
Os12g0630500	2.46022	5.39923e-10	9.20237e-09	-
MSTRG.21321	11.9537	5.78944e-10	9.85149e-09	--
Os01g0226400	-1.16693	6.06713e-10	1.03023e-08	-
Os09g0339601	-6.35755	6.12938e-10	1.04026e-08	-
Os01g0604000	10.573	6.68735e-10	1.13199e-08	-
Os11g0222100	9.64386	6.98645e-10	1.17891e-08	-
Os02g0200950	11.8481	7.16811e-10	1.20705e-08	-
MSTRG.27984	-2.32987	7.37023e-10	1.23786e-08	--
Os11g0491600	5.07146	7.66922e-10	1.28541e-08	-
Os07g0593000	1.20466	7.72122e-10	1.29345e-08	OsZFP7
Os02g0789700	4.98489	7.74327e-10	1.29648e-08	-
Os08g0149000	1.6256	1.11702e-09	1.83511e-08	OsSTA205
MSTRG.4483	5.53078	1.13993e-09	1.8699e-08	--
Os01g0788800	1.10439	1.148e-09	1.88123e-08	OSTF1(t)
Os06g0159900	1.68312	1.17061e-09	1.91732e-08	OsPUB63
Os11g0503900	1.10834	1.20351e-09	1.9682e-08	-
Os01g0807532	-2.88937	1.20653e-09	1.97215e-08	-
Os02g0570400	2.14946	1.22917e-09	2.00612e-08	OsKS7
Os06g0474800	-2.603	1.23082e-09	2.0078e-08	-
Os08g0152400	1.05946	1.30727e-09	2.12714e-08	-
Os12g0106200	-5.45418	1.41592e-09	2.29356e-08	LBD12-1
MSTRG.16942	10.72	1.48424e-09	2.4006e-08	--
Os09g0315050	1.25517	1.57956e-09	2.55095e-08	-
Os05g0418600	11.5619	1.62604e-09	2.61947e-08	-
Os12g0459100	3.56862	1.83828e-09	2.95403e-08	-
Os05g0149300	1.20741	1.85336e-09	2.97679e-08	-
Os02g0638650	-1.52982	2.08297e-09	3.3274e-08	OsERF#141
MSTRG.27456	-1.12221	2.17048e-09	3.45866e-08	PHT1
Os11g0282700	6.60733	2.28445e-09	3.63133e-08	-
MSTRG.4615	-10.5346	2.36851e-09	3.7594e-08	--
MSTRG.10790	-1.39274	2.60286e-09	4.1092e-08	--
Os08g0330800	-7.2343	2.89971e-09	4.56225e-08	-
Os08g0167800	2.24236	2.92424e-09	4.5986e-08	TPS
Os08g0391300	2.8654	3.21207e-09	5.039e-08	-
Os02g0203401	9.835	3.527e-09	5.51166e-08	-
Os01g0752500	-1.41656	3.78484e-09	5.89465e-08	ERF92
Os12g0435000	4.12611	3.80523e-09	5.92071e-08	-
Os03g0793000	1.25367	4.02779e-09	6.25797e-08	OsSAP7
Os12g0191500	-1.03566	4.5424e-09	7.01707e-08	prx137
Os09g0273600	11.7607	4.71748e-09	7.27711e-08	-
Os03g0750400	-1.16658	5.02783e-09	7.73006e-08	-
Os06g0248500	-1.23947	5.16479e-09	7.9218e-08	OsPUB39
Os07g0129200	2.09425	5.23546e-09	8.01878e-08	PR1A
Os05g0125250	-2.05349	5.5293e-09	8.45282e-08	-
Os07g0654500	1.86337	5.64253e-09	8.61371e-08	-
Os01g0562600	4.84465	5.6657e-09	8.645e-08	-
Os10g0320001	-11.1861	5.77465e-09	8.79052e-08	-
Os01g0965201	11.4059	6.23991e-09	9.47202e-08	-
Os05g0131500	1.43867	6.55443e-09	9.9076e-08	-
Os01g0852800	6.42931	7.2288e-09	1.08863e-07	-
Os01g0869750	6.42931	7.2288e-09	1.08863e-07	-
Os01g0620301	1.0817	7.36724e-09	1.10896e-07	-
Os08g0376300	-1.14365	7.63486e-09	1.14711e-07	-
Os05g0371600	-1.0428	7.83016e-09	1.17373e-07	OsRLCK184
MSTRG.3782	-7.00188	1.03366e-08	1.53169e-07	--
Os06g0122001	-2.19621	1.09846e-08	1.62251e-07	-
Os09g0471500	1.40054	1.10533e-08	1.63117e-07	OsWAK82
Os03g0797400	1.33908	1.16447e-08	1.71531e-07	OsIGL
MSTRG.5926	7.27612	1.18601e-08	1.74465e-07	--
Os05g0127500	1.15859	1.21211e-08	1.78063e-07	-
MSTRG.26409	10.4985	1.27604e-08	1.86775e-07	--
Os02g0824500	4.14543	1.3627e-08	1.9883e-07	OsREM1.1
Os06g0335950	-1.13829	1.40757e-08	2.05192e-07	-
Os11g0661101	-6.6677	1.41196e-08	2.05739e-07	-
MSTRG.4433	-10.2916	1.43854e-08	2.09518e-07	--
Os01g0278050	-11.2228	1.46396e-08	2.12837e-07	-
Os04g0486950	-1.19218	1.54616e-08	2.23881e-07	-
Os10g0188250	11.7299	1.81831e-08	2.62233e-07	OsSTA238
MSTRG.10555	1.04255	1.86507e-08	2.68737e-07	FRS4
Os11g0664800	-6.83605	1.90032e-08	2.7345e-07	-
Os07g0676900	1.34824	2.04766e-08	2.93737e-07	prx109
Os10g0196400	-11.1611	2.0536e-08	2.94458e-07	-
Os05g0317900	-2.53998	2.13233e-08	3.04533e-07	OsCrRLK1L2
MSTRG.20273	11.4023	2.21332e-08	3.1582e-07	--
Os03g0210500	-1.00124	2.34148e-08	3.33225e-07	-
Os11g0171800	1.17473	2.34724e-08	3.33898e-07	-
Os06g0129000	-1.22071	2.44769e-08	3.46815e-07	-
Os01g0845950	7.0625	2.57485e-08	3.64035e-07	-
Os11g0655900	-6.79678	2.63938e-08	3.7267e-07	OsGRX23
Os05g0527700	-10.6073	2.64938e-08	3.73918e-07	-
Os03g0651800	-4.65431	2.75304e-08	3.88209e-07	OsGLP3-2
Os07g0184850	-1.26013	2.81765e-08	3.96975e-07	-
Os12g0121200	1.61121	2.83211e-08	3.98838e-07	-
Os03g0626700	1.01555	2.85209e-08	4.01477e-07	-
Os05g0153300	-1.32362	2.87278e-08	4.04214e-07	-
Os06g0136300	-1.06781	2.89424e-08	4.07055e-07	-
Os11g0636050	9.55714	2.98418e-08	4.1791e-07	-
Os02g0626200	1.69607	2.98433e-08	4.1791e-07	-
Os04g0160600	-1.03426	3.08868e-08	4.32149e-07	SIP29
Os04g0429600	-9.20457	3.53519e-08	4.9101e-07	OsCslH3
Os09g0242800	1.28187	3.58617e-08	4.97664e-07	-
Os03g0820400	1.01409	3.73988e-08	5.17441e-07	ZFP
MSTRG.6646	3.65711	4.24946e-08	5.84942e-07	--
MSTRG.27849	3.35133	4.30166e-08	5.91374e-07	--
Os01g0919100	1.46688	4.74229e-08	6.49465e-07	OsFRDL4
Os10g0196100	-10.8111	4.93242e-08	6.73792e-07	-
Os01g0699600	1.50564	5.27402e-08	7.16523e-07	OsNPK1-PK
Os02g0626532	1.4697	5.52946e-08	7.48397e-07	-
Os02g0756200	1.2661	6.21292e-08	8.35309e-07	-
Os07g0649500	5.84549	6.43267e-08	8.62345e-07	-
Os03g0619700	2.21814	6.57279e-08	8.79671e-07	-
Os12g0271751	2.04911	6.87844e-08	9.16533e-07	-
MSTRG.2041	9.90187	7.43467e-08	9.8726e-07	--
Os01g0625900	-1.00928	7.49927e-08	9.95023e-07	OsOFP2
Os03g0342400	6.39232	7.72137e-08	1.02323e-06	-
MSTRG.12237	1.0599	7.90281e-08	1.04599e-06	--
Os08g0331900	1.69599	8.42918e-08	1.11066e-06	-
Os05g0479025	1.30323	8.50407e-08	1.12007e-06	-
Os11g0694500	-9.05889	8.80614e-08	1.15797e-06	-
Os05g0476332	9.84025	9.01322e-08	1.18184e-06	-
Os07g0649400	10.2644	9.0906e-08	1.1915e-06	-
Os05g0451900	1.3241	9.5006e-08	1.24172e-06	OsSTA151
Os11g0640500	-9.16323	1.05588e-07	1.37171e-06	-
Os08g0104400	-6.52826	1.0808e-07	1.40071e-06	-
Os03g0697466	-6.52878	1.16915e-07	1.50917e-06	-
Os09g0268600	8.53138	1.20385e-07	1.55147e-06	-
Os08g0154650	-4.94044	1.35998e-07	1.74366e-06	-
Os08g0103100	-1.26872	1.40079e-07	1.7928e-06	-
Os11g0697001	-7.78136	1.40353e-07	1.79523e-06	-
Os01g0824800	1.81691	1.40773e-07	1.79989e-06	-
Os02g0615500	-8.64386	1.44361e-07	1.84285e-06	-
Os08g0158200	1.31041	1.46934e-07	1.87348e-06	-
Os01g0219300	-1.17762	1.56086e-07	1.98314e-06	-
Os03g0849900	1.07029	1.57541e-07	2.00005e-06	-
Os08g0192100	-1.08404	1.76996e-07	2.23913e-06	-
MSTRG.2970	9.61961	1.83115e-07	2.31293e-06	--
MSTRG.27848	2.28951	1.96097e-07	2.46727e-06	--
Os04g0397800	6.51307	2.00426e-07	2.51977e-06	-
Os06g0554600	-1.22198	2.15036e-07	2.69403e-06	-
Os10g0162844	3.72792	2.20793e-07	2.76509e-06	-
MSTRG.15036	-10.8111	2.37634e-07	2.9668e-06	--
Os06g0531751	1.08973	2.40571e-07	3.00115e-06	-
MSTRG.20632	-10.8165	2.52476e-07	3.13516e-06	--
Os04g0115200	6.41278	2.53637e-07	3.14595e-06	-
Os08g0492500	-1.22294	2.54184e-07	3.15153e-06	OsRHP1
Os01g0382000	1.1609	2.77512e-07	3.41329e-06	OsPR1b
Os07g0605400	1.02129	2.83456e-07	3.48111e-06	-
Os01g0602075	10.1923	3.23883e-07	3.94464e-06	-
Os01g0816550	4.83059	3.27063e-07	3.98037e-06	-
Os01g0114700	5.56986	3.41642e-07	4.14687e-06	-
Os07g0659300	-1.53605	3.44466e-07	4.17646e-06	-
Os05g0132800	10.7171	3.84027e-07	4.61975e-06	-
Os04g0147600	1.08603	4.53148e-07	5.39508e-06	-
Os07g0121200	1.79181	4.59255e-07	5.46376e-06	-
Os03g0773050	1.7829	4.64484e-07	5.52191e-06	-
MSTRG.10741	-5.30012	4.725e-07	5.60691e-06	--
Os11g0117400	1.54025	4.99067e-07	5.90483e-06	OsWRKY104
Os12g0473900	2.55878	5.02888e-07	5.94787e-06	-
Os03g0764000	1.17696	5.11896e-07	6.04778e-06	-
Os05g0421600	-1.30389	5.13914e-07	6.06719e-06	ONAC088
Os10g0149000	-3.36227	5.36555e-07	6.30915e-06	-
Os09g0309200	2.63941	5.42578e-07	6.37534e-06	-
Os03g0229500	-1.08399	5.60021e-07	6.56599e-06	-
Os01g0692400	10.1882	5.6694e-07	6.63989e-06	-
Os07g0626200	1.02781	5.74066e-07	6.71605e-06	-
Os08g0112700	1.11686	5.888e-07	6.88345e-06	MADS26
MSTRG.4457	3.84713	6.05997e-07	7.07171e-06	--
Os05g0571300	3.71149	6.16119e-07	7.18465e-06	-
Os01g0595600	-1.40415	6.31717e-07	7.35593e-06	-
Os10g0379854	-2.11639	6.33126e-07	7.3651e-06	-
Os01g0877001	8.53138	6.33187e-07	7.3651e-06	-
Os02g0756600	2.81714	6.48868e-07	7.53165e-06	-
Os02g0201800	-9.41645	6.57181e-07	7.61739e-06	-
Os01g0602200	6.60733	6.66475e-07	7.71071e-06	CYP72A31
Os02g0555900	-2.98037	7.1185e-07	8.2151e-06	-
Os12g0185900	-1.04201	7.13577e-07	8.22916e-06	-
Os04g0307900	4.1819	7.38103e-07	8.49685e-06	-
Os09g0378700	-1.55542	7.43618e-07	8.55426e-06	OsPUB6
Os11g0693900	-2.84163	7.66591e-07	8.79662e-06	-
Os11g0687800	-8.14636	7.72269e-07	8.8555e-06	-
Os01g0852650	3.96083	7.76305e-07	8.89862e-06	-
Os04g0316200	3.61566	8.25386e-07	9.43448e-06	-
Os10g0388600	5.53916	8.9661e-07	1.01874e-05	-
Os04g0579200	-1.03453	9.24485e-07	1.04894e-05	-
Os02g0199800	1.01728	9.59308e-07	1.08731e-05	OsSTA54
Os04g0119800	1.28011	9.74631e-07	1.10197e-05	-
Os02g0121700	1.89028	9.9337e-07	1.12277e-05	OsTPS3
Os04g0344100	6.70736	9.94364e-07	1.1235e-05	-
Os02g0559400	1.58127	1.06475e-06	1.198e-05	OPR8
Os11g0664500	5.39917	1.0807e-06	1.21425e-05	-
Os04g0223500	-1.00087	1.08509e-06	1.21876e-05	-
Os04g0317300	9.12067	1.11206e-06	1.24776e-05	OsFbox198
Os03g0280400	-1.00615	1.14623e-06	1.28387e-05	-
Os11g0229300	1.11643	1.15031e-06	1.288e-05	-
Os06g0122500	1.61455	1.19166e-06	1.33337e-05	-
Os01g0713600	2.36737	1.26369e-06	1.4057e-05	OsLFL1
Os10g0181100	2.62829	1.39356e-06	1.53906e-05	-
Os04g0659000	-1.2341	1.42394e-06	1.57046e-05	-
MSTRG.25749	-10.1464	1.43914e-06	1.58615e-05	--
Os10g0562900	-6.04182	1.47135e-06	1.61723e-05	DERF12
Os05g0360400	-1.8237	1.52128e-06	1.67041e-05	-
MSTRG.27950	-9.78681	1.53538e-06	1.68418e-05	--
Os07g0201500	1.59753	1.58154e-06	1.73129e-05	-
Os12g0295600	-2.93604	1.60464e-06	1.75479e-05	-
Os04g0662200	-1.40423	1.78245e-06	1.93485e-05	OsSAUR22
Os02g0614966	-8.67948	1.80771e-06	1.95965e-05	-
Os02g0601750	9.14636	2.13715e-06	2.29753e-05	-
Os01g0114900	4.22463	2.1886e-06	2.34893e-05	OsRLCK9
Os11g0665600	-10.37	2.31039e-06	2.47635e-05	-
Os01g0784000	10.6318	2.55352e-06	2.71804e-05	-
Os07g0604300	-1.14094	2.56149e-06	2.72473e-05	-
Os03g0167600	-2.47999	2.62296e-06	2.78098e-05	OsMS2
Os01g0569800	2	2.65927e-06	2.81855e-05	-
Os03g0183500	1.30678	2.7303e-06	2.88439e-05	-
Os08g0423600	1.10977	2.84191e-06	2.99252e-05	OsalphaCA4
MSTRG.4471	9.67948	2.87793e-06	3.02847e-05	GH3.12
Os12g0256400	1.09662	2.89007e-06	3.04026e-05	-
Os08g0392100	-1.15549	2.97158e-06	3.11587e-05	-
Os06g0187000	-1.10778	3.59168e-06	3.71788e-05	OsORC1
Os11g0161700	1.3744	3.72147e-06	3.83627e-05	-
Os08g0527700	1.22701	3.73388e-06	3.84784e-05	-
Os11g0544900	11.2605	3.90943e-06	4.02106e-05	-
Os03g0624300	1.02234	3.94721e-06	4.05734e-05	-
Os03g0579200	2.65896	3.99043e-06	4.09525e-05	-
Os06g0319133	1.82119	4.06952e-06	4.1698e-05	-
Os08g0498600	-1.43664	4.07565e-06	4.17477e-05	ROMT-27
MSTRG.14287	2.66868	4.10563e-06	4.20282e-05	--
Os11g0682501	2.62678	4.29434e-06	4.37936e-05	-
Os01g0873000	3.14066	4.3438e-06	4.42422e-05	-
Os04g0499100	-1.11845	4.35103e-06	4.43019e-05	-
Os05g0484800	-1.25338	4.81784e-06	4.87328e-05	-
Os11g0575600	-1.95247	4.84133e-06	4.89551e-05	OsLOX10
Os12g0562700	7.69116	4.99217e-06	5.03859e-05	OsABCC17
Os05g0425650	10.0768	5.0022e-06	5.04713e-05	-
Os01g0872900	3.40599	5.06507e-06	5.10261e-05	-
Os02g0819650	-10.5118	5.08863e-06	5.12475e-05	-
Os04g0444300	-1.04886	5.11003e-06	5.1447e-05	OsARGOS
Os11g0530700	1.24785	5.31938e-06	5.34217e-05	-
Os04g0153200	-3.83872	5.47827e-06	5.49151e-05	-
MSTRG.22724	5.17437	5.58797e-06	5.59108e-05	--
Os01g0709750	-1.08662	5.63121e-06	5.63086e-05	-
Os07g0569500	3.39232	6.15903e-06	6.12269e-05	-
Os08g0517001	1.24428	6.17716e-06	6.13505e-05	-
Os11g0243300	-1.36399	6.2616e-06	6.21701e-05	OsZHD4
Os03g0625201	-2.24998	7.50016e-06	7.38502e-05	-
Os01g0677900	1.21068	7.98894e-06	7.83347e-05	-
Os11g0280600	9.88162	8.22278e-06	8.05056e-05	-
Os02g0288600	9.98014	8.34442e-06	8.16224e-05	OsBURP04
Os01g0846150	-1.69984	8.64467e-06	8.44572e-05	-
Os01g0817633	1.56455	8.70595e-06	8.49741e-05	-
Os08g0189600	1.56097	9.18946e-06	8.93211e-05	GLP8-7
Os06g0226500	-1.11718	9.22529e-06	8.96155e-05	BU1
Os03g0722000	-9.17159	9.49724e-06	9.20638e-05	OsSTA112
Os10g0534700	-1.82782	1.00604e-05	9.69998e-05	-
Os10g0518400	8.80305	1.13965e-05	0.000108779	-
Os02g0277700	2.12832	1.15289e-05	0.000109946	-
Os03g0165350	8.38082	1.24692e-05	0.000118355	-
Os11g0173550	1.33238	1.33087e-05	0.000125806	OsRLCK314
Os11g0549615	1.81155	1.39584e-05	0.000131602	OsPAP3a
Os06g0689600	1.41411	1.48243e-05	0.000138997	OsRLCK214
Os06g0254200	-1.89439	1.48426e-05	0.000139128	-
Os08g0429200	-1.1474	1.55832e-05	0.000145463	-
Os04g0634800	1.29158	1.662e-05	0.000154136	-
Os03g0233900	1.22885	1.68099e-05	0.000155723	HB1
Os08g0485800	1.48944	1.76861e-05	0.000163366	-
MSTRG.4301	-1.24225	1.84177e-05	0.000169736	--
Os12g0568100	-1.73039	1.85766e-05	0.000170957	-
Os01g0884350	1.53533	1.85956e-05	0.000171083	-
Os10g0348900	-1.48587	1.91452e-05	0.00017569	-
Os06g0594600	1.1473	1.91507e-05	0.000175691	OsAT10
Os02g0108500	-1.18558	1.93594e-05	0.000177454	-
Os04g0461600	1.06571	2.0907e-05	0.000190132	-
MSTRG.14585	-1.76643	2.18357e-05	0.00019791	--
Os07g0123800	1.58018	2.21063e-05	0.000200138	-
Os01g0788900	-1.36002	2.23148e-05	0.000201913	-
Os11g0274700	3.76377	2.28353e-05	0.000206334	OsRLCK322
Os01g0269500	-1.05764	2.45461e-05	0.000220316	-
Os04g0650333	1.21953	2.53838e-05	0.000227016	-
Os04g0370300	1.27597	2.63535e-05	0.000234909	-
Os11g0123600	2.14439	2.7258e-05	0.000242236	OsCHX10
MSTRG.3324	5.63662	2.73492e-05	0.000242914	--
Os03g0323600	1.36519	2.78127e-05	0.000246962	OsDjC29
Os07g0649600	4.85345	2.78394e-05	0.000247132	-
Os11g0681400	-1.07481	2.8607e-05	0.000253668	OsRLCK352
Os04g0420033	-1.06957	2.87655e-05	0.000254933	-
Os11g0470500	1.34037	2.89086e-05	0.000256131	-
Os10g0552300	-1.90373	2.93049e-05	0.000259145	OsHyPRP17
Os10g0558725	1.44951	2.98048e-05	0.000263351	-
Os11g0514500	1.10622	2.99771e-05	0.000264656	-
Os08g0234100	-5.34873	3.14579e-05	0.000276898	-
Os01g0279000	-1.18955	3.14924e-05	0.000277127	OsSub1
Os03g0766600	-1.10272	3.15367e-05	0.00027744	-
MSTRG.11565	-1.02251	3.17785e-05	0.000279492	AAP3
Os03g0219450	1.87127	3.28488e-05	0.000288122	-
Os10g0203600	1.02206	3.34362e-05	0.000292718	-
Os10g0529700	-1.04663	3.49108e-05	0.000304474	OsGSTU8
Os12g0622900	2.4926	3.55256e-05	0.000309419	-
Os02g0226200	1.47182	3.61371e-05	0.000314068	-
Os11g0166100	-1.35484	3.83011e-05	0.000331096	OsFbox570
Os04g0155200	-5.41504	4.11578e-05	0.000352962	-
Os02g0459400	9.95613	4.17603e-05	0.000357844	-
Os06g0291800	1.50357	4.72716e-05	0.000401666	-
Os01g0942200	-4.17719	4.88675e-05	0.000414464	OsFbox057
Os10g0347800	-1.22105	5.22946e-05	0.00044109	OsFH4
Os09g0135200	9.95613	5.26844e-05	0.000443927	-
Os03g0850200	1.13713	5.87581e-05	0.000491503	-
Os10g0163370	1.03943	5.87713e-05	0.000491503	-
Os03g0437200	1.32104	5.8997e-05	0.000492881	ZFP36
Os08g0391700	-8.94642	6.05168e-05	0.000504926	-
MSTRG.10411	10.112	6.10289e-05	0.000508805	--
Os12g0594000	-1.16911	6.11542e-05	0.000509718	OsWD40-198
MSTRG.6318	1.88489	6.18984e-05	0.000515655	--
Os12g0223000	1.78799	6.36157e-05	0.000528736	-
Os11g0209502	5.24793	6.36993e-05	0.000529295	-
Os03g0197200	1.39007	6.45843e-05	0.000536098	-
Os06g0192000	7.64386	6.78417e-05	0.000561121	-
Os04g0586200	-1.47335	6.98336e-05	0.000575975	-
Os06g0541132	-4.58496	7.09205e-05	0.000584196	-
Os09g0255400	1.00481	7.1373e-05	0.000587474	IGPS
Os07g0640300	4.69735	7.1789e-05	0.000590598	-
Os04g0142850	-8.39518	7.29298e-05	0.000598917	-
Os04g0117300	-2.15381	7.40894e-05	0.000607514	-
Os03g0162725	-1.24793	7.50972e-05	0.000614532	-
Os06g0614100	1.48317	7.58257e-05	0.000619866	OsbZIP49
MSTRG.16843	9.06788	7.84865e-05	0.000640161	--
Os12g0591101	5.75974	8.36679e-05	0.000678828	-
Os04g0483450	8.51833	8.98127e-05	0.000724865	-
Os03g0625300	-1.51457	9.07906e-05	0.000731481	OsWD40-77
Os08g0330900	-9.48516	9.12482e-05	0.000734801	Os_F0451
Os10g0450400	-2	9.20207e-05	0.000740838	-
Os08g0124700	7.69116	9.41969e-05	0.000756663	-
Os10g0558801	4.40696	9.78694e-05	0.000783828	-
Os07g0137200	-1.03435	9.90962e-05	0.000792584	-
Os11g0237900	2.21573	0.000103718	0.000825352	-
MSTRG.4919	4.44626	0.00010494	0.000833851	--
Os10g0565200	2.93587	0.00010524	0.000835896	-
Os08g0476050	-1.11548	0.000106591	0.00084572	-
MSTRG.22010	2.00749	0.000115946	0.000914115	--
Os08g0522300	-2.70584	0.000116367	0.000916989	-
Os09g0316000	1.2539	0.000120103	0.000943032	-
Os09g0135100	9.57617	0.000123199	0.00096448	-
MSTRG.16393	-1.88095	0.000126699	0.000989727	--
Os09g0305300	-8.12928	0.00012729	0.000993867	-
Os02g0703700	-1.54115	0.000136522	0.00105956	-
Os02g0628900	-2.50553	0.000136592	0.00105984	-
Os08g0430300	1.2722	0.00014002	0.00108332	-
Os01g0784450	8.78136	0.000140744	0.00108788	-
Os02g0153400	1.65313	0.000142939	0.00110222	LRK6
Os10g0524500	-2.44668	0.000143315	0.00110485	NP1
Os03g0452801	-1.01859	0.000147827	0.00113639	-
Os10g0537800	1.19099	0.000151864	0.00116465	-
MSTRG.21116	1.157	0.000152365	0.00116822	--
Os12g0624800	1.51392	0.000154356	0.00118236	-
Os09g0388400	-1.84967	0.000159416	0.00121823	-
Os11g0691280	-4.64386	0.00016679	0.00127158	OsRLCK353
Os07g0123100	-2.14369	0.000167265	0.0012746	-
Os08g0508000	1.19778	0.000168582	0.00128434	CYP76M2
Os11g0211400	5.84967	0.000169029	0.00128744	-
Os11g0471200	9.43741	0.000171047	0.00130189	-
MSTRG.10833	1.81558	0.000174542	0.00132662	ZFP2
Os02g0726833	-1.42968	0.000175297	0.00133111	-
Os04g0684800	-1.19109	0.000183771	0.00139056	OsUEV1D
Os04g0118800	-1.32819	0.000185868	0.00140544	-
MSTRG.16855	1.1239	0.00018687	0.00141269	WAK2
Os04g0643800	-1.16012	0.000199649	0.00150052	-
Os01g0609200	2.52838	0.000200777	0.0015083	OsABCG35
Os05g0190000	-1.30583	0.00021259	0.00158856	-
Os03g0769025	3.80047	0.000225552	0.00167458	-
Os11g0227700	1.38529	0.000226762	0.0016824	-
Os03g0712100	-1.07457	0.000230943	0.00170716	-
Os01g0603700	2.00965	0.000236111	0.00174337	-
Os06g0147300	2.06554	0.000236585	0.00174647	-
MSTRG.1902	1.4724	0.000238662	0.0017582	--
Os12g0437800	1.10317	0.000240537	0.0017708	Sci1
Os03g0859550	-1.01355	0.000240961	0.00177352	-
Os10g0318900	1.35019	0.00024604	0.00180802	-
Os02g0543300	3.33985	0.000249804	0.00183277	-
Os08g0356800	1.01826	0.000249888	0.00183297	-
Os05g0238400	-1.1358	0.000250316	0.00183569	-
Os04g0659800	-1.11255	0.000265157	0.00193706	OsAAP7B
Os02g0564700	1.64459	0.000266494	0.00194551	OsbHLH097
Os06g0105300	1.16215	0.000272105	0.00198289	-
Os02g0240100	-1.37052	0.000273724	0.00199379	prx30
MSTRG.12485	1.16301	0.000279069	0.00202998	--
Os01g0735300	-1.1913	0.000280669	0.00204024	OsUGT88C3
Os03g0160600	-1.03905	0.000282614	0.00205293	-
Os08g0391800	-1.11314	0.00028791	0.00208679	-
Os01g0369950	-2.77998	0.000288828	0.00209129	-
Os01g0606000	3.6217	0.000289956	0.00209692	OsSWEET6a
Os08g0431900	9.37359	0.000292922	0.00211553	OsMADS23
MSTRG.9415	1.5378	0.000293582	0.00211903	--
Os05g0477800	-1.08017	0.00029824	0.00215009	-
Os04g0648400	1.14439	0.000302144	0.0021763	-
Os06g0569500	1.08246	0.000302554	0.00217876	KO4
MSTRG.18076	-1.06926	0.00030531	0.00219763	--
Os11g0197975	-2.5639	0.000306465	0.00220497	-
Os11g0208100	-4.64386	0.000311398	0.00223698	OsFbox588
Os01g0282251	-1.29278	0.000317226	0.0022738	-
Os04g0143566	-8.09452	0.000321359	0.00229934	-
Os12g0539800	9.00375	0.000323466	0.00231339	-
Os08g0233600	-1.47628	0.00032429	0.00231878	-
Os01g0528300	2.32599	0.000337428	0.00240263	-
Os03g0167550	1.20202	0.000339297	0.00241439	-
Os07g0117800	1.67943	0.000342457	0.00243415	-
Os03g0201901	1.67276	0.000348212	0.00247179	-
MSTRG.13235	1.59707	0.000350954	0.00248853	PLT5
Os05g0125350	-1.1152	0.000351036	0.00248856	-
Os04g0480200	1.44168	0.000361176	0.00255429	OsNAR2.2
Os01g0659900	-1.0427	0.00036127	0.0025544	OsFBK1
Os02g0160800	2.57289	0.000364641	0.00257484	-
Os02g0554800	1.0978	0.000374106	0.00263651	-
Os02g0640100	-1.62015	0.000382383	0.00269015	-
Os08g0189500	2.90949	0.000388325	0.0027284	GLP8-6
Os02g0174900	3.19377	0.000416241	0.00291029	-
Os06g0261300	9.44432	0.000420417	0.00293412	-
Os12g0221400	1.33952	0.000422515	0.00294685	-
Os01g0225550	-2.32193	0.000423874	0.00295315	-
Os05g0365700	1.48543	0.000424785	0.00295886	Os5bglu20
Os09g0108450	2.05445	0.000427792	0.00297788	-
Os02g0227700	3.62449	0.000428958	0.00298493	OsRLK5
Os08g0412700	4.96578	0.000439864	0.00305469	-
Os02g0656100	-1.12751	0.000448636	0.0031116	-
Os06g0606599	-1.12884	0.000451014	0.00312741	-
Os11g0155000	1.36048	0.000453221	0.00314205	-
Os03g0105500	4.44956	0.000472315	0.00325627	-
MSTRG.16792	9.17159	0.000475097	0.00327197	TPS7
Os01g0177500	-3.64909	0.000490998	0.00337429	-
Os11g0655300	-7.12928	0.000502343	0.00344568	-
MSTRG.16497	2.89308	0.000503213	0.00345091	--
Os07g0649200	1.89451	0.000520549	0.00355622	-
Os04g0390800	3.79941	0.000523712	0.00357331	-
Os06g0216300	-2.09039	0.000524404	0.00357727	OsOPR1
Os10g0519750	-1.04952	0.000534172	0.00363471	-
Os03g0184100	-1.09104	0.000535089	0.00363789	-
Os01g0113000	6.94642	0.000564962	0.0038265	-
Os03g0619600	1.05959	0.000565143	0.00382693	-
Os04g0667300	-1.49903	0.000566219	0.00383342	-
Os02g0507600	-1.35677	0.000567946	0.00384109	-
Os06g0256800	-1.98154	0.000571047	0.00385803	-
Os03g0716900	-1.35141	0.000574427	0.00387843	-
Os08g0233400	-2.19579	0.000577529	0.00389856	-
Os12g0120100	1.18513	0.000622663	0.00418142	-
Os03g0400800	1.05223	0.000636761	0.00426547	-
Os12g0458100	7.82443	0.000637428	0.00426906	HSR201
Os04g0397901	9.47168	0.000653216	0.00436485	-
Os05g0330700	-1.59816	0.000667792	0.00445305	-
Os01g0274100	1.81967	0.00066901	0.00446025	OsYUCCA10
Os04g0371000	9.30682	0.000669818	0.00446472	-
Os07g0123200	-1.72469	0.000691734	0.00459565	-
Os11g0691800	-6.86625	0.000768394	0.00505306	OsRLCK354
Os09g0547000	1.50195	0.000789528	0.00517941	OsSAUR54
Os01g0731700	-4.81378	0.000800544	0.00524529	-
Os12g0501400	2.69268	0.000803385	0.00526284	-
Os06g0705400	1.12498	0.000834872	0.00544375	OsLTP2.6
Os04g0329500	-1.17571	0.000837685	0.00546099	OsFbox200
Os01g0604600	1.81203	0.000843215	0.00549261	-
Os12g0257600	1.14076	0.000846767	0.00551242	OsLAC28
Os02g0740500	1.03612	0.000859089	0.00558477	-
Os01g0644400	1.12876	0.000868364	0.00564053	-
Os01g0115725	1.13156	0.000872247	0.00566234	-
Os08g0297800	5.01123	0.000883392	0.00573124	-
Os12g0510750	1.32193	0.000901814	0.00583321	-
Os05g0373900	1.12455	0.000916057	0.00591261	-
Os09g0563225	1.46078	0.000916099	0.00591261	-
Os03g0606333	-1.21689	0.000941881	0.00606932	-
Os03g0569000	7.64386	0.000989979	0.00634512	-
MSTRG.6350	8.99435	0.00103904	0.00662411	--
Os08g0246950	-2.5979	0.00104835	0.00667691	-
Os04g0136802	-1.67138	0.00105359	0.00670632	-
MSTRG.7922	10.1548	0.00105888	0.00673668	--
Os04g0548700	-1.26565	0.00106674	0.00677934	Oshox17
Os04g0587451	1.16398	0.0010703	0.00680063	OsPUP13
gene-rps19	-1.21977	0.00107753	0.00683849	-
Os09g0545999	1.59358	0.00109052	0.00690878	-
MSTRG.26553	-1.29445	0.00109791	0.0069532	--
Os01g0114550	1.69131	0.00113467	0.00715064	-
Os01g0103050	-1.98966	0.00113569	0.0071531	-
Os02g0776400	1.09405	0.00118829	0.00743783	OsHAP2K
Os04g0109100	1.29356	0.00121053	0.00755745	OsRLCK125
Os08g0170700	-2.05658	0.00121606	0.00758522	-
Os11g0239900	-2.26303	0.00123032	0.00766383	-
Os08g0290700	1.76106	0.00123181	0.00767165	-
Os06g0188400	1.1375	0.00125197	0.00778823	OsGLR4.1
Os04g0492450	-1.15397	0.00126418	0.00785731	-
Os10g0551800	-1.74293	0.00127467	0.00791117	RCc2
MSTRG.22797	-1.12119	0.00127917	0.0079352	petB
Os10g0538200	1.62293	0.00128656	0.0079712	-
MSTRG.23717	2.46447	0.00128916	0.00798332	SIT2
Os03g0325400	1.72698	0.00129217	0.00799676	-
Os12g0130200	1.36335	0.00129827	0.00802835	-
Os02g0445300	-10.5539	0.00129941	0.00803391	-
Os05g0132300	9.3443	0.00130228	0.00804704	-
Os09g0445600	-2.03118	0.00136352	0.00839497	-
Os04g0613500	-4.00383	0.00136493	0.00840205	-
Os01g0814150	-1.01551	0.00139188	0.00855002	OsLTPG1
Os10g0124000	1.1259	0.00143028	0.00875436	-
Os10g0206650	3.40475	0.00144735	0.00884875	-
Os11g0599101	-3.74416	0.00148928	0.00907766	-
Os03g0335200	2.82685	0.00150679	0.00917404	OsWRKY79
Os01g0247700	-2.03953	0.00153919	0.00935196	SLAC
Os02g0261400	1.36605	0.00154163	0.00936323	-
Os12g0614600	-1.50155	0.00155652	0.00944305	bif2
Os11g0567800	1.12597	0.00158697	0.00960796	-
Os11g0704000	-1.69357	0.00162167	0.00977957	-
Os07g0225100	-1.51722	0.00165024	0.00994075	-
Os02g0535901	-1.28886	0.0016802	0.0100987	OsFbox092
Os02g0543100	-4.84549	0.00171685	0.0102865	-
Os01g0254850	2.31762	0.00172002	0.0102997	-
Os11g0183150	4.85798	0.00172862	0.0103408	-
Os07g0518200	-2.88381	0.00173098	0.0103501	-
Os03g0191850	-2.18107	0.00179155	0.0106688	-
Os08g0112300	1.21444	0.00180591	0.0107366	-
Os11g0673900	1.63559	0.00186068	0.0110237	-
Os09g0471550	2.1565	0.00188664	0.011157	-
Os05g0571600	-1.10225	0.00192025	0.0113429	-
Os06g0546500	1.37631	0.00195049	0.0114884	prx88
Os07g0663700	1.69599	0.00202656	0.0118738	OsSDR110C-MI3
Os01g0666000	1.35315	0.00203696	0.0119283	-
Os07g0232850	1.77489	0.00204928	0.0119939	-
Os01g0633500	-7.84549	0.0021019	0.012273	Rd
MSTRG.22689	-1.62149	0.00211215	0.0123195	CYSC
Os10g0345900	-3.74595	0.00214649	0.0124928	-
Os07g0137000	-1.14269	0.00217078	0.012616	-
Os04g0412700	-1.42	0.00217138	0.0126172	-
Os10g0469000	1.07617	0.00217486	0.0126351	-
Os08g0189900	1.26573	0.00218697	0.0126986	GLP8-10
MSTRG.7896	-1.22542	0.00219333	0.0127241	MYB98
Os07g0570550	-2.27926	0.00223167	0.0129211	-
Os01g0957800	1.12676	0.00224157	0.0129714	OsCYP71AA2
Os05g0494600	-2.76081	0.00226059	0.0130628	Os_F0757
Os12g0630100	1.09433	0.00230292	0.0132955	TOND1
Os09g0344500	1.5597	0.00235214	0.0135459	ZRP4
Os02g0155400	-2.92892	0.00235354	0.0135515	-
Os04g0310400	-1.41107	0.00238143	0.0136853	OsWAK36
MSTRG.23136	-1.03134	0.00239699	0.0137649	--
Os05g0560500	-1.48165	0.00241322	0.0138472	-
Os06g0335900	-1.82799	0.00242139	0.0138878	OsXTH15
Os05g0104200	1.10028	0.00243135	0.0139325	PGIP1
Os09g0298100	2.87915	0.00244591	0.0140061	OsPFPA4
Os02g0738750	7.56986	0.00245635	0.0140559	-
Os01g0312600	-8.59495	0.002464	0.0140897	-
Os06g0235500	-2.78427	0.00252894	0.0144279	-
Os07g0117900	1.61365	0.00253277	0.0144472	-
Os05g0550600	1.03279	0.00254418	0.0145046	OsLTP2.5
Os08g0358050	1.7425	0.00256341	0.014604	-
Os01g0690600	2.01238	0.00256689	0.0146186	-
Os10g0338500	1.43054	0.00256753	0.0146197	-
MSTRG.6117	2.62911	0.00257058	0.0146319	--
Os05g0252100	-1.68806	0.00257745	0.0146633	-
Os04g0621900	2.08246	0.00262408	0.0149049	-
Os07g0654450	2.41301	0.00264768	0.0150153	-
Os07g0242400	-1.19207	0.00265445	0.0150484	OsFbox356
Os01g0686000	-1.03411	0.00265922	0.0150675	-
Os11g0448100	-1.32193	0.0027534	0.0155548	-
Os11g0565920	1.14477	0.00276369	0.0155993	-
Os07g0572500	-1.06481	0.00280187	0.0158011	-
Os06g0123000	-1.52206	0.00282108	0.0158955	-
Os11g0160850	3.98489	0.00289144	0.0162523	-
Os03g0188400	1.05777	0.00291474	0.0163549	OsbHLH044
Os04g0399300	1.26139	0.00292293	0.0163941	-
Os08g0494000	-1.9783	0.00296691	0.0166188	-
Os03g0295300	-1.05158	0.00301492	0.0168556	-
Os11g0204500	7.22882	0.0030194	0.0168749	-
Os01g0694000	-1.34692	0.00306637	0.0171107	-
Os04g0107700	1.47237	0.00311152	0.0173209	-
Os01g0161200	-1.12363	0.00321201	0.0178037	-
Os02g0303500	1.54695	0.00322135	0.0178432	-
Os06g0349700	2.32193	0.00322352	0.0178491	OsF5HL
Os04g0650750	1.03507	0.00325387	0.0180018	-
Os12g0240900	4.33628	0.00327531	0.0181018	NOMT
Os05g0472400	4.74147	0.00335875	0.0184997	OsZIP9
MSTRG.16315	-2.05123	0.00341844	0.0187869	--
Os01g0775400	1.16879	0.00347452	0.0190649	OsCKX5
Os01g0607100	3.08746	0.00348152	0.0190946	OsAGP29
Os04g0127500	7.32193	0.00348325	0.0191009	OsWAK29
Os07g0225000	-2.10512	0.00355951	0.0194893	-
Os06g0232700	-2.24793	0.00358114	0.0195879	-
Os10g0322600	-9.32193	0.00361072	0.019733	-
Os11g0666000	-9.51833	0.00365965	0.0199364	-
Os03g0641300	1.19622	0.00367094	0.0199912	-
Os01g0377000	-2.38333	0.00367564	0.02001	-
Os03g0197175	1.14667	0.00367684	0.0200132	-
Os08g0240500	-1.26061	0.00368347	0.0200392	OsXTH4
Os12g0431100	1.12125	0.00371327	0.0201809	-
Os05g0324400	1.40263	0.00378759	0.0204988	-
Os04g0581000	1.35537	0.0038075	0.0205996	-
Os01g0716450	1.43217	0.00381584	0.0206378	-
Os02g0479700	4.61471	0.00386478	0.0208572	-
Os04g0397700	-1.07826	0.00392203	0.0211309	-
MSTRG.6559	-1.30751	0.00393921	0.0212129	--
Os01g0109500	-1.06572	0.00397923	0.0213883	-
Os03g0195100	1.64111	0.00404775	0.0217051	OsALD1
Os05g0227100	8.93664	0.00404883	0.0217056	-
MSTRG.13924	-1.0509	0.00409125	0.0219149	P
Os03g0841600	4.80735	0.00409465	0.0219258	-
Os12g0258700	1.09824	0.00410005	0.0219511	OsLAC29
Os07g0618000	1.43565	0.00411631	0.0220236	-
MSTRG.7394	1.6574	0.00413601	0.0221216	--
Os01g0144380	1.078	0.00416209	0.0222464	-
Os06g0125000	-6.59495	0.00419212	0.022374	-
Os03g0150800	-2	0.00421911	0.022488	PT2
Os01g0601651	7.38082	0.00433201	0.0230102	-
Os01g0314000	-1.14543	0.00443117	0.0234906	-
Os09g0457900	1.97615	0.00460507	0.0243017	ERF102
MSTRG.9416	1.18277	0.00460522	0.0243017	--
Os04g0389800	1.39408	0.00469033	0.0246969	-
MSTRG.22374	-1.14528	0.00473367	0.0249065	--
gene-ndhA	-2.09158	0.00488537	0.0255467	-
Os02g0774100	-1.10915	0.00501916	0.0261409	-
MSTRG.1869	-9.47843	0.0050192	0.0261409	--
Os03g0371350	-1.48693	0.00504261	0.0262417	CYP72A1
Os01g0622400	-9.59495	0.00507033	0.0263605	-
MSTRG.7290	1.47758	0.00518212	0.0269028	--
Os05g0548400	1.17701	0.00519776	0.0269635	-
Os11g0672800	1.69188	0.00524536	0.0271918	-
Os10g0317950	-1.09391	0.00534835	0.027637	-
Os02g0154300	3.22707	0.00537134	0.0277382	-
Os03g0391400	-1.09285	0.00537563	0.0277515	OsPLDalpha6
Os11g0674400	1.12399	0.00543816	0.0280295	-
Os07g0664100	-7.61961	0.00553638	0.0284678	-
Os08g0241300	1.66297	0.00554847	0.0285209	-
Os11g0193800	-8.12928	0.00569624	0.0291475	-
Os01g0356951	4.24031	0.00576139	0.0294376	-
MSTRG.19036	2.33358	0.00590319	0.0300719	--
Os09g0371100	-4.22882	0.00591052	0.0300998	-
Os04g0586600	-1.94342	0.00596601	0.0303584	-
Os02g0270100	-1.5479	0.00599038	0.0304585	-
Os01g0972800	-1.02351	0.00619427	0.0313572	OsWRKY17
Os09g0512000	7.40939	0.0062628	0.0316502	-
Os09g0132200	-1.05402	0.00646508	0.0324941	OsGELP97
Os02g0103600	-1.99048	0.00651752	0.0327018	-
Os10g0361876	-2.383	0.0065943	0.0330409	-
Os07g0141700	-1.46713	0.00660563	0.0330875	-
Os11g0513000	2.30743	0.00665095	0.0332784	-
Os11g0198250	-1.202	0.00669049	0.0334297	-
Os02g0540400	-3.53797	0.00694799	0.0345775	-
Os01g0872100	-1.17544	0.00697286	0.0346852	-
Os12g0156200	4	0.00715412	0.0354723	-
Os08g0157550	2.87915	0.00733763	0.0362544	-
Os10g0107866	-1.13545	0.00741178	0.0365538	-
Os05g0299101	2.8365	0.00753578	0.0370636	-
MSTRG.7328	-9.17991	0.00775276	0.0379117	--
Os10g0198100	1.02999	0.00775471	0.0379149	-
Os04g0139100	1.26459	0.00780796	0.0381413	-
Os05g0428600	-4.02975	0.00792484	0.0386073	OsBiP4
Os11g0673600	1.3484	0.00806298	0.0391976	YR2
Os06g0623050	3.75489	0.00806743	0.0392134	-
Os04g0583266	1.18684	0.00812084	0.0394552	-
Os01g0877900	-8.61961	0.00817413	0.0396843	-
Os06g0619132	1.87447	0.0083567	0.040413	-
MSTRG.6861	1.09282	0.00838343	0.0405214	--
Os02g0639300	-3.03242	0.00838625	0.0405256	OsCBSX11
Os03g0719450	1.07625	0.00849229	0.0409768	-
Os02g0560450	1.3183	0.00858411	0.0413233	-
MSTRG.6678	-9.72565	0.00858453	0.0413233	--
Os02g0578300	2.44478	0.00858882	0.0413378	-
Os02g0318200	2.07895	0.00860731	0.0414002	Os_F0768
Os03g0129400	1.08334	0.00882424	0.0423386	-
Os01g0736300	1.18536	0.00904058	0.0432556	UGT
Os04g0127600	8.54432	0.00904106	0.0432556	OsSub39
Os01g0862500	-1.07881	0.0091041	0.0434878	-
Os03g0400200	1.69459	0.00916872	0.0437466	-
Os11g0638700	1.97303	0.00919684	0.0438466	-
Os04g0206600	3.20945	0.00920365	0.0438726	UDP-GT
Os04g0400000	1.02639	0.00932315	0.0443638	-
Os03g0773450	-3.70598	0.00943101	0.044752	-
Os10g0570200	2.05603	0.00944035	0.0447897	-
Os05g0214300	-2.74935	0.00955748	0.0452591	OsSWEET3a
Os04g0126900	8.70275	0.00968105	0.0457439	-
Os04g0340100	8.58246	0.00969007	0.0457731	-
Os06g0122200	-1.64211	0.00977924	0.0461254	-
Os02g0834050	-1.23861	0.00982251	0.0462906	-
Os04g0621100	1.35537	0.00985237	0.0464025	-
Os02g0675000	-1.03418	0.00986894	0.0464637	-
Os10g0509401	-1.08786	0.00990273	0.0465872	-
Os02g0179600	2.84435	0.00992477	0.0466705	-
Os06g0667000	-1.47573	0.0100131	0.047004	-
Os01g0793300	1.26894	0.0100499	0.0471355	-
Os01g0257300	1.75814	0.0100837	0.0472734	OsRAA1
Os10g0389500	-2.10852	0.0101606	0.0476131	-
Os07g0422100	-1.04228	0.010212	0.0478195	OsPM19L2
Os10g0188133	-1.2151	0.0102825	0.0481081	-
Os07g0654700	1.29336	0.0102991	0.0481718	-
Os06g0640100	1.01603	0.0103531	0.0483893	-
Os04g0340550	2.27798	0.0104648	0.0488478	-
Os06g0639250	-2.62902	0.0104933	0.0489316	-
Os01g0243800	1.49881	0.0105314	0.0490808	-
Os03g0305950	1.26679	0.0105973	0.0493171	-
Os04g0178300	1.2402	0.010602	0.0493298	OsCPS4
Os10g0154700	-3.974	0.0106857	0.0496781	OsCYP18-4

## Sheet: Table 7
Table 7. Genes differentially expressed in osseh1 lines compared with the WT plants under cold stress.
Differentially expressed genes（DEGs) were showed with log2 (FC) and FDR (FDR<0.05, absolute fold change > 2)
id	log2(fc)	PValue	FDR	Symbol
MSTRG.4456	-5.01114	0	0	--
Os01g0871300	1.89929	0	0	-
Os02g0603800	1.06158	0	0	OsHDS
Os02g0616100	-5.52936	0	0	-
Os03g0658800	2.77524	0	0	OsCYP87C2
Os07g0110000	2.42852	0	0	-
Os09g0128400	-1.57939	0	0	-
Os09g0537700	1.1479	0	0	RNS4
Os10g0208500	2.01821	0	0	-
Os07g0558300	2.62063	2.00099e-295	5.38983e-292	-
Os10g0356000	-3.48491	4.86793e-291	1.21035e-287	OsrbcL1
Os10g0166600	-2.52623	3.02645e-252	6.11399e-249	-
MSTRG.24482	-4.90154	9.93591e-246	1.88917e-242	Tf2-12
gene-psbC	-1.66384	1.19963e-236	2.1542e-233	-
Os01g0738600	-2.24822	6.49041e-225	1.10416e-221	-
gene-psbA	-1.84924	8.77477e-218	1.41813e-214	-
Os04g0115700	1.39806	9.52282e-216	1.46574e-212	-
Os04g0338100	1.88889	1.15151e-207	1.61827e-204	-
Os03g0226400	1.09387	2.0231e-197	2.7247e-194	OsMTP8.1
Os01g0132000	1.23379	1.01876e-190	1.26652e-187	IAI2
MSTRG.5397	-1.13807	8.9737e-183	1.07429e-179	psaA
Os02g0543000	-1.42775	2.07279e-179	2.3103e-176	OsAsr1
gene-psbD	-1.64983	1.1334e-173	1.22116e-170	-
Os05g0393100	-1.65253	3.41171e-164	3.55731e-161	-
Os12g0169600	-1.03821	2.7808e-162	2.80887e-159	-
Os02g0615800	-8.31099	5.27892e-161	5.17062e-158	LP2
Os02g0517900	1.89451	2.5373e-156	2.41215e-153	-
Os02g0772100	7.39788	2.27799e-152	2.10376e-149	-
Os03g0223301	-4.41196	7.94286e-151	7.13158e-148	-
Os02g0577100	1.41361	2.99436e-144	2.48171e-141	-
MSTRG.6317	1.13107	1.12178e-137	8.84375e-135	--
Os11g0213000	3.6632	4.83046e-136	3.46967e-133	OsWD40-188
MSTRG.23381	5.87293	2.19001e-134	1.47475e-131	RE2
Os02g0228300	2.32009	2.30092e-133	1.48746e-130	-
Os01g0965400	1.37653	1.4812e-132	9.20706e-130	YGL8
Os11g0182200	-1.53918	7.24268e-130	4.33528e-127	-
Os10g0205802	3.62562	1.34795e-124	7.92179e-122	-
Os06g0254300	1.33955	4.78339e-122	2.71252e-119	-
Os03g0583900	1.12907	1.22287e-121	6.81496e-119	OsDCL2a
Os05g0365300	1.51772	3.55087e-120	1.94534e-117	OsBBR1
Os07g0153150	8.69737	1.35733e-118	7.31214e-116	-
Os08g0144400	2.03515	7.68887e-118	4.07422e-115	OsDegp11
Os01g0622500	1.50764	3.37644e-109	1.70526e-106	-
Os01g0961600	3.551	3.09754e-101	1.49436e-98	-
Os01g0124000	1.40208	2.15162e-98	1.02275e-95	RBBI2-1
Os04g0474900	1.3095	4.51966e-96	2.11723e-93	OsTAGG1
Os07g0162450	8.28026	4.21534e-94	1.94646e-91	-
Os07g0568700	-1.02062	8.95354e-94	4.07613e-91	FOR1
Os01g0797900	6.46489	6.15481e-93	2.72523e-90	-
MSTRG.24044	3.136	5.31893e-92	2.32329e-89	RE1
Os11g0570000	-1.4077	6.88849e-92	2.96875e-89	-
Os04g0474300	1.19956	4.38675e-91	1.8657e-88	Os4bglu9
Os04g0128300	-6.77248	4.76528e-89	2.00037e-86	-
Os06g0189600	-7.66602	5.45725e-88	2.26147e-85	-
Os04g0127300	5.43561	1.34897e-87	5.38307e-85	OsSub38
Os01g0602400	-1.30246	3.12227e-87	1.23075e-84	OsCYP72A32
Os06g0139000	1.79613	5.42389e-87	2.11225e-84	-
Os06g0122800	1.32984	1.89932e-86	7.30853e-84	-
Os03g0279200	-1.06049	2.103e-86	7.99709e-84	-
Os02g0636300	1.2213	3.2844e-86	1.23444e-83	OsRH47A
Os10g0204300	1.15164	7.22397e-86	2.68391e-83	-
Os01g0944700	1.2438	4.61377e-85	1.67563e-82	OsPR2
Os04g0460900	8.5858	4.01843e-84	1.4432e-81	-
MSTRG.4512	-8.53981	1.85653e-78	6.2509e-76	--
Os01g0783800	3.45379	2.29769e-78	7.65651e-76	-
Os07g0511400	3.9977	3.4814e-78	1.14826e-75	-
Os01g0824700	4.74935	6.68395e-78	2.16045e-75	OsFbox048
Os09g0244600	-9.06605	1.31642e-77	4.21294e-75	-
MSTRG.2693	1.00444	4.32157e-77	1.35618e-74	--
Os10g0213100	2.17375	3.10587e-76	9.653e-74	-
Os08g0509400	-1.4482	8.03085e-75	2.42599e-72	Os8bglu28
Os01g0963600	-1.04034	1.94802e-74	5.83018e-72	OsAsr2
Os02g0625900	3.90925	6.46039e-71	1.80016e-68	-
Os10g0419400	2.92165	3.39522e-70	9.14531e-68	SIP2
Os03g0299700	9.03805	6.01814e-70	1.60764e-67	-
Os04g0117900	-1.24361	8.70927e-70	2.27024e-67	OsAMI2
Os01g0782100	-5.93981	2.50465e-69	6.47662e-67	PISH
Os03g0855700	8.23609	1.04373e-67	2.65641e-65	-
Os08g0148600	1.50353	5.332e-67	1.34646e-64	-
MSTRG.16400	5.87246	9.96967e-67	2.49806e-64	--
Os01g0781200	-3.47164	1.28745e-66	3.20109e-64	Pi64
Os08g0338000	-1.21936	9.48076e-65	2.23684e-62	-
Os04g0429450	8.75796	1.8055e-64	4.22892e-62	-
Os01g0537250	2.49413	5.35515e-64	1.22762e-61	-
Os01g0262600	1.40701	2.22404e-62	5.02712e-60	OsGT1
Os01g0520600	1.34842	1.2581e-61	2.80453e-59	-
Os02g0579800	-1.5429	8.99159e-60	1.96375e-57	OsFWL2
Os11g0693800	-7.82243	4.14456e-58	8.81347e-56	-
Os12g0583900	-1.05057	1.09849e-57	2.30562e-55	-
Os08g0231100	3.47494	4.48452e-55	8.94772e-53	-
Os10g0381601	1.32417	8.01176e-54	1.57905e-51	-
Os09g0101800	2.17817	8.58785e-54	1.68233e-51	-
Os01g0757200	-1.66946	2.50677e-53	4.79445e-51	GA2OX3
Os02g0618200	-1.01325	9.83779e-53	1.85957e-50	OsPRR1
Os01g0976200	-2.67494	1.04512e-52	1.96403e-50	-
MSTRG.22701	-5.38413	2.67936e-52	5.00607e-50	--
Os01g0787600	1.22956	1.09343e-51	2.01959e-49	OsPOP4
MSTRG.19995	8.99749	1.52045e-51	2.77658e-49	--
Os08g0128500	1.17704	6.27284e-51	1.1202e-48	-
Os01g0564300	1.06365	2.06907e-49	3.59562e-47	OsFKBP46
Os05g0447700	-1.02591	4.34474e-49	7.46995e-47	-
Os05g0443500	1.06294	7.05155e-49	1.20596e-46	Fd
Os01g0123900	1.08543	1.05416e-48	1.79335e-46	RBBI2-2
MSTRG.16285	1.5016	1.61229e-48	2.72849e-46	--
Os07g0691700	-1.14154	2.0777e-48	3.47966e-46	OsSCAR4
Os08g0539700	-1.36466	2.76315e-48	4.58018e-46	Pib-H8
Os01g0785300	-1.76867	1.83618e-46	2.93816e-44	-
MSTRG.27948	-5.35755	7.63815e-46	1.20433e-43	--
MSTRG.4486	-8.59418	1.1824e-45	1.85528e-43	--
Os07g0597400	-1.22322	1.38082e-45	2.15614e-43	-
Os01g0819700	-2.0176	8.27663e-45	1.25012e-42	-
Os05g0382900	-1.0465	4.32086e-44	6.46588e-42	OsANN4
Os12g0102200	1.00275	1.43692e-43	2.1208e-41	-
Os03g0226200	-1.50906	3.19076e-43	4.68796e-41	HB2
MSTRG.6262	-4.28785	5.95071e-43	8.62533e-41	At1g26930
Os11g0559600	1.41215	1.43531e-42	2.05282e-40	-
Os09g0548200	-1.16405	3.39909e-42	4.8188e-40	LYP3
Os11g0146950	6.10498	8.44816e-42	1.17703e-39	-
Os05g0438700	-1.0021	1.6944e-41	2.34051e-39	-
MSTRG.21324	-3.53901	1.89488e-41	2.6063e-39	--
Os10g0149200	-2.66794	2.31706e-41	3.17348e-39	-
Os11g0146800	4.73218	1.22785e-40	1.6468e-38	RILIM15B
MSTRG.6657	-6.06916	6.55487e-40	8.68333e-38	--
Os05g0133100	3.60846	2.63262e-39	3.4451e-37	OsGlnB
MSTRG.8269	4.73634	2.20804e-38	2.79885e-36	--
Os10g0196000	3.20147	3.32411e-38	4.19708e-36	-
Os12g0584200	-4.22028	5.43619e-38	6.83712e-36	-
Os06g0190800	-1.47599	8.60921e-38	1.07442e-35	OsGLR4.9
Os02g0316900	8.04644	1.42614e-37	1.75944e-35	-
MSTRG.7763	7.58684	2.00914e-37	2.45062e-35	RE1
Os06g0329200	1.07234	3.63358e-37	4.3661e-35	-
MSTRG.13419	-7.03264	1.02288e-36	1.22002e-34	--
Os06g0124900	-2.18019	1.58103e-36	1.87881e-34	-
gene-atpI	-4.83645	2.1062e-36	2.47559e-34	-
Os12g0207600	-3.16651	4.63567e-36	5.38988e-34	-
Os10g0409400	-1.16577	5.2669e-36	6.08007e-34	RD22
Os01g0780900	-8.84142	5.46303e-36	6.28404e-34	-
Os01g0615050	3.52077	2.36387e-35	2.66228e-33	-
Os12g0609200	2.23663	6.98388e-35	7.81107e-33	-
MSTRG.16986	-2.97116	8.42546e-35	9.3909e-33	PI21
Os09g0478300	1.18207	2.4836e-34	2.73052e-32	OsCslE6
Os11g0660400	-7.15482	6.33974e-34	6.8535e-32	OsWD40-191
Os01g0975300	-1.01001	1.18201e-33	1.26931e-31	OsMYB48
Os05g0130600	3.27812	2.4226e-32	2.51787e-30	-
Os02g0677300	-1.401	4.11063e-32	4.21803e-30	OsDREB1G
Os08g0496700	3.7968	7.73112e-32	7.83364e-30	-
MSTRG.24113	5.74024	4.39673e-31	4.33279e-29	RE2
Os03g0561283	7.07983	4.52148e-31	4.44219e-29	-
Os10g0355800	-2.08588	1.0986e-30	1.06957e-28	ATPB
Os11g0485500	-1.63893	1.5002e-30	1.44749e-28	-
Os02g0670100	-8.17045	1.9646e-30	1.88993e-28	OsRLCK82
Os10g0212100	3.77961	1.42168e-29	1.33974e-27	-
gene-psaA	-1.38505	4.49934e-29	4.14337e-27	-
Os02g0541700	-1.28826	4.7382e-29	4.35094e-27	-
Os10g0397900	3.90689	7.18409e-29	6.54117e-27	OsHAP2I
Os10g0329900	-5.23238	1.66071e-28	1.49524e-26	-
Os02g0258200	-1.27273	2.22477e-28	1.992e-26	-
Os04g0142400	-8.06304	6.41727e-28	5.63656e-26	-
Os06g0122600	4.58719	7.88176e-28	6.90412e-26	-
Os10g0333000	2.35391	9.19071e-28	8.00731e-26	-
Os04g0116800	3.87304	1.135e-27	9.80925e-26	-
Os11g0566800	2.37477	1.75513e-27	1.51283e-25	OsPKS27
gene-psbB	-1.40841	1.76465e-27	1.51699e-25	-
MSTRG.27674	7.86762	2.6885e-27	2.28085e-25	--
Os05g0499800	-1.09411	2.93682e-27	2.4785e-25	UGT705A3
Os01g0604100	5.09482	4.42527e-27	3.68654e-25	-
Os09g0315100	1.1352	6.78703e-27	5.63952e-25	OsDCL2b
MSTRG.26452	-2.61373	8.53793e-27	7.0581e-25	SORBIDRAFT_0019s002010
Os04g0121100	4.44697	1.04502e-26	8.57317e-25	OsSub34
Os03g0241400	1.23496	1.1748e-26	9.58912e-25	OsRLCK105
Os07g0124900	1.52316	1.20424e-26	9.75556e-25	OsPR1#071
Os07g0125500	1.52316	1.20424e-26	9.75556e-25	-
Os07g0126301	1.52316	1.20424e-26	9.75556e-25	-
MSTRG.26365	-1.16596	5.17739e-26	4.15258e-24	psbB
Os07g0122000	2.6377	6.63453e-26	5.29501e-24	-
MSTRG.20649	-6.92709	7.08029e-26	5.63685e-24	--
Os06g0190700	-3.38813	8.12181e-26	6.43435e-24	OsGLR4.8
Os02g0800600	-1.18737	1.06607e-25	8.36377e-24	-
Os02g0800800	-1.18737	1.06607e-25	8.36377e-24	-
Os11g0608300	-2.06133	1.0771e-25	8.42984e-24	OsRLCK337
Os10g0323000	6.96496	1.09403e-25	8.54161e-24	-
Os06g0483200	1.18537	1.88214e-25	1.45194e-23	OsOSC6
Os06g0124300	-5.05166	3.98082e-25	2.99237e-23	-
Os02g0536400	-1.14943	4.3836e-25	3.2875e-23	-
Os11g0416900	-1.59553	7.89993e-25	5.82989e-23	OsABCG28
Os07g0490100	1.17021	2.07681e-24	1.50513e-22	UGT709A4
Os02g0555900	-5.08595	2.69982e-24	1.94791e-22	-
Os02g0640800	1.56431	2.95479e-24	2.12712e-22	-
Os05g0304501	2.40254	6.71304e-24	4.80057e-22	-
Os07g0562400	1.60262	8.86583e-24	6.32605e-22	-
Os07g0642200	2.5197	1.6546e-23	1.16772e-21	OsGELP93
Os06g0597250	2.36644	1.79472e-23	1.26385e-21	-
MSTRG.6264	2.36065	2.40524e-23	1.67915e-21	--
Os06g0547201	8.4133	2.55518e-23	1.77998e-21	-
Os11g0661900	1.17814	4.98759e-23	3.4228e-21	-
Os01g0513900	-1.02453	7.24716e-23	4.9109e-21	OsACK1
Os07g0543500	-7.00998	1.60281e-22	1.066e-20	-
MSTRG.23853	5.94579	3.07936e-22	2.03546e-20	--
Os02g0632900	-3.34306	3.93502e-22	2.59575e-20	OsWAK15
Os11g0222900	-1.12726	4.17206e-22	2.74092e-20	-
Os07g0543800	-5.9649	5.24604e-22	3.42561e-20	-
Os02g0810200	-1.28566	5.66105e-22	3.68915e-20	STD1
Os06g0246200	3.08321	6.92529e-22	4.48589e-20	-
Os07g0122900	4.2555	1.27514e-21	8.17787e-20	OsFbox336
Os05g0209500	1.22774	1.38457e-21	8.75802e-20	-
MSTRG.25946	8.13699	2.13899e-21	1.34511e-19	RGA5
Os03g0289800	1.4817	2.14937e-21	1.34901e-19	-
Os03g0750500	-2.77013	3.11331e-21	1.93895e-19	-
Os03g0138200	-1.44161	3.89041e-21	2.409e-19	OsCYP96B6
Os04g0372400	-1.03736	6.29069e-21	3.84374e-19	-
MSTRG.24227	2.14598	8.11398e-21	4.90221e-19	--
Os12g0601800	-1.35646	9.16121e-21	5.52459e-19	OsbZIP88
Os08g0240000	2.40379	9.79287e-21	5.89451e-19	-
Os08g0340700	8.0453	1.19191e-20	7.13446e-19	-
Os12g0516800	2.05104	1.21812e-20	7.27786e-19	OsTBL33
Os11g0208000	-1.94055	2.06549e-20	1.21608e-18	OsFbox587
Os07g0241500	1.53909	2.11088e-20	1.24054e-18	OsUGT710C2
Os11g0696600	-9.45591	2.33151e-20	1.36772e-18	-
MSTRG.4499	6.79658	2.45317e-20	1.43648e-18	--
Os01g0599550	-2.35829	4.6888e-20	2.70636e-18	-
Os04g0431300	2.2947	1.69678e-19	9.45601e-18	-
Os01g0978500	7.66455	2.33665e-19	1.29772e-17	-
MSTRG.6263	3.09954	2.64009e-19	1.45624e-17	--
Os01g0803300	-1.97602	3.00186e-19	1.64735e-17	-
Os07g0635600	3.9596	3.34232e-19	1.82799e-17	-
Os06g0591200	1.11246	3.56529e-19	1.94336e-17	-
MSTRG.27811	2.85275	8.43885e-19	4.50858e-17	--
MSTRG.16527	12.3952	9.76837e-19	5.2017e-17	--
Os02g0306401	1.02967	1.13997e-18	6.03063e-17	OsNAAT1
Os11g0697100	-7.34541	1.45928e-18	7.66962e-17	-
Os02g0513800	-1.77524	2.29441e-18	1.1904e-16	-
Os01g0264500	1.24887	2.56485e-18	1.32858e-16	-
Os07g0570575	-2.93615	3.85434e-18	1.98382e-16	-
Os02g0614732	-2.06689	3.90799e-18	2.00505e-16	-
Os06g0334100	1.9677	4.60614e-18	2.35576e-16	-
Os05g0195901	15.0524	7.09458e-18	3.59997e-16	-
MSTRG.8523	-5.53502	7.81779e-18	3.95453e-16	--
Os07g0109700	14.1172	8.03345e-18	4.05094e-16	-
MSTRG.6383	11.4683	9.07716e-18	4.563e-16	pol
Os05g0211100	1.61367	1.26042e-17	6.25815e-16	CYP51G3
Os10g0317300	13.0459	1.9475e-17	9.5959e-16	-
Os05g0414400	-1.27669	2.05176e-17	1.00942e-15	-
Os05g0217700	1.07705	2.20501e-17	1.08153e-15	OsBURP07
MSTRG.6346	7.20662	2.23656e-17	1.09534e-15	--
Os01g0339500	-2.83007	2.88681e-17	1.40528e-15	ONAC030
Os03g0126700	-3.23688	4.96015e-17	2.37521e-15	-
Os01g0820800	-13.0757	4.98444e-17	2.38332e-15	-
Os08g0106100	-7.19864	5.34613e-17	2.55248e-15	-
Os02g0574600	-1.34193	6.27884e-17	2.97422e-15	-
Os03g0226300	-2.09739	7.71074e-17	3.62786e-15	OsRLCK104
Os04g0331650	-1.07893	8.89772e-17	4.17418e-15	-
Os04g0113800	1.90436	9.17666e-17	4.29258e-15	-
Os11g0471100	7.04229	1.07729e-16	5.01748e-15	-
Os10g0340100	2.55829	1.24687e-16	5.78229e-15	-
Os07g0442800	8.41532	1.34724e-16	6.20325e-15	-
Os12g0406000	-1.30809	1.89449e-16	8.63692e-15	-
Os04g0127200	10.058	2.01926e-16	9.19277e-15	OsSub37
Os06g0121500	-6.38658	2.22256e-16	1.00335e-14	-
Os09g0309900	8.53669	2.44593e-16	1.09958e-14	-
Os08g0535200	-1.45328	3.33854e-16	1.48638e-14	xa13
Os05g0369900	1.02082	3.8334e-16	1.69503e-14	OsEXO70FX1
Os10g0198300	2.93339	3.86318e-16	1.70587e-14	-
Os03g0672400	-1.00468	3.94643e-16	1.74025e-14	-
MSTRG.6780	11.3645	4.07314e-16	1.79124e-14	TY3B-G
Os05g0131500	1.9863	5.6259e-16	2.45257e-14	-
Os03g0826900	-1.16216	5.63006e-16	2.45257e-14	OsEnS-58
Os04g0126500	12.8752	6.28176e-16	2.72544e-14	-
Os08g0152400	1.33359	6.29556e-16	2.72777e-14	-
Os11g0508600	-1.20541	6.57715e-16	2.84596e-14	11N3
Os12g0611900	1.72707	7.3294e-16	3.15877e-14	-
Os01g0791033	-1.49152	7.67613e-16	3.3038e-14	-
Os10g0207400	8.2871	7.94922e-16	3.41679e-14	-
Os02g0199800	1.72076	9.63636e-16	4.10918e-14	OsSTA54
Os01g0862800	-1.20474	1.15758e-15	4.90388e-14	ENAC1
MSTRG.4498	8.35226	1.20334e-15	5.09106e-14	Pol
MSTRG.22138	2.64016	1.49558e-15	6.28631e-14	--
Os08g0184800	7.05709	2.60719e-15	1.08319e-13	-
Os01g0781100	-10.7341	2.7246e-15	1.12907e-13	-
Os11g0471300	2.96605	2.7941e-15	1.15638e-13	-
Os04g0344100	5.03666	2.83812e-15	1.17232e-13	-
Os02g0616800	-8.10329	3.42075e-15	1.40494e-13	-
Os01g0932525	12.8178	4.4257e-15	1.80166e-13	-
Os08g0141000	12.3745	4.46863e-15	1.81685e-13	-
Os04g0422300	3.15138	4.98235e-15	2.02063e-13	-
Os05g0425600	5.42962	6.30484e-15	2.54421e-13	-
Os02g0571300	1.36237	6.49945e-15	2.61729e-13	OsKS5
MSTRG.10880	-13.7303	6.83239e-15	2.74681e-13	--
Os09g0315050	1.56919	1.09354e-14	4.35839e-13	-
Os12g0255850	7.87306	1.10614e-14	4.40316e-13	-
MSTRG.2345	-11.9391	1.56905e-14	6.21526e-13	--
Os09g0344500	3.06923	1.79512e-14	7.08469e-13	ZRP4
Os08g0236900	-1.55519	1.98819e-14	7.78962e-13	-
Os03g0348200	2.81135	2.03365e-14	7.95806e-13	OsTPS10
MSTRG.27920	13.2688	3.37968e-14	1.30049e-12	--
Os10g0165400	9.11597	3.68473e-14	1.40948e-12	-
Os06g0127800	-1.35641	4.09842e-14	1.56403e-12	DLT
Os11g0470966	10.9801	4.71675e-14	1.79364e-12	-
Os07g0543100	-1.80182	5.2478e-14	1.98391e-12	-
Os10g0190900	-1.12847	6.73928e-14	2.5359e-12	-
Os11g0438400	1.23418	6.89003e-14	2.5866e-12	-
Os05g0317900	-3.72792	7.05592e-14	2.64581e-12	OsCrRLK1L2
Os08g0498600	-2.56568	7.12559e-14	2.66884e-12	ROMT-27
Os06g0210000	-1.71482	7.79555e-14	2.90629e-12	-
Os01g0623200	-1.54552	8.83963e-14	3.27289e-12	SLAC
Os11g0699532	1.3435	1.15312e-13	4.22589e-12	-
Os02g0780500	-1.05072	1.30586e-13	4.7802e-12	OsSTA80
Os04g0375900	-1.18147	1.35397e-13	4.93397e-12	-
MSTRG.4587	-11.944	1.48784e-13	5.39143e-12	--
Os01g0781600	-11.697	1.53126e-13	5.53635e-12	-
Os01g0781833	-11.697	1.53126e-13	5.53635e-12	-
MSTRG.15264	-11.4632	1.86949e-13	6.68446e-12	--
Os04g0486950	-1.51795	2.18388e-13	7.77419e-12	-
Os02g0537000	1.23718	2.33781e-13	8.31298e-12	-
MSTRG.10263	2.64178	2.34178e-13	8.31795e-12	--
Os04g0341500	2.29956	2.4235e-13	8.59876e-12	OsTPS20
Os11g0655000	-11.0108	2.73635e-13	9.66635e-12	-
Os01g0226400	-1.54496	3.97982e-13	1.3877e-11	-
Os03g0736500	-1.22836	4.49038e-13	1.56067e-11	KN
Os01g0114600	8.64265	4.84685e-13	1.68095e-11	OsRLCK8
MSTRG.6703	-8.90463	5.35661e-13	1.84981e-11	--
Os07g0542600	-1.16292	6.54473e-13	2.23149e-11	-
Os01g0947000	2.20864	7.33219e-13	2.49735e-11	-
MSTRG.26373	-10.6647	7.49657e-13	2.54797e-11	--
Os01g0221600	-1.02148	8.10586e-13	2.74639e-11	OsALMT4
MSTRG.1585	6.35504	9.33578e-13	3.1499e-11	--
Os06g0642500	-1.52481	9.78834e-13	3.29915e-11	-
Os02g0256100	-1.01805	1.07969e-12	3.6322e-11	OsPGL23
Os08g0330800	-12.1984	1.09358e-12	3.6744e-11	-
Os07g0190600	2.09592	1.12475e-12	3.77521e-11	-
Os01g0324400	-4.62936	1.23297e-12	4.10435e-11	-
Os12g0249900	1.9548	1.38103e-12	4.58776e-11	OsRLCK366
Os08g0124500	-1.34253	1.39357e-12	4.61521e-11	-
Os04g0141400	-10.9094	1.40133e-12	4.63592e-11	-
Os11g0186050	12.4546	1.43875e-12	4.74539e-11	-
Os11g0207800	-11.4478	1.65403e-12	5.42223e-11	Os_F0690
Os05g0475550	8.63984	1.67129e-12	5.47326e-11	-
MSTRG.19748	-1.03466	1.77923e-12	5.80322e-11	FRS4
Os07g0572100	1.3085	1.82675e-12	5.95222e-11	DAO
Os04g0119800	1.66107	2.23789e-12	7.26257e-11	-
Os07g0100800	-1.00566	2.24785e-12	7.28028e-11	OsProT3
MSTRG.17123	7.9629	2.25717e-12	7.30315e-11	--
Os04g0112100	2.08469	2.82502e-12	9.06783e-11	-
Os02g0621100	6.2062	3.22816e-12	1.02802e-10	OsSET10
Os10g0200000	-1.40047	3.40772e-12	1.082e-10	OsRLCK295
Os04g0127800	5.47342	3.73175e-12	1.17909e-10	OsMED15_1
Os10g0578600	-1.30259	3.82293e-12	1.20437e-10	-
MSTRG.16776	-1.01667	4.13312e-12	1.29956e-10	--
Os03g0757200	1.15674	4.22853e-12	1.32698e-10	-
MSTRG.26405	-3.03045	4.44429e-12	1.39199e-10	--
Os11g0470600	7.07599	4.57969e-12	1.43301e-10	-
Os06g0205250	8.32531	5.82403e-12	1.80662e-10	-
Os11g0703100	-1.9211	6.16571e-12	1.90895e-10	-
Os08g0124000	1.164	7.37437e-12	2.27228e-10	-
Os05g0360400	-2.40073	7.56226e-12	2.32574e-10	-
MSTRG.21988	-6.95008	9.05936e-12	2.76773e-10	--
Os02g0270200	-1.7692	9.53005e-12	2.89633e-10	OsSub14
Os03g0126600	-11.2086	9.82643e-12	2.98234e-10	-
Os08g0468200	1.29881	1.03096e-11	3.11728e-10	-
Os08g0468801	1.29881	1.03096e-11	3.11728e-10	-
Os10g0377150	-1.27816	1.09856e-11	3.31547e-10	OsAGP9
Os11g0211300	6.91886	1.15123e-11	3.46472e-10	-
Os11g0282700	4.81547	1.19605e-11	3.59292e-10	-
Os04g0565750	-12.1346	1.33447e-11	3.9939e-10	-
Os11g0211200	5.22754	1.45152e-11	4.32418e-10	-
Os07g0541700	1.14599	1.50148e-11	4.46481e-10	OsRLCK237
Os03g0160600	-2	1.69816e-11	5.03112e-10	-
Os11g0661101	-10.2877	1.79696e-11	5.3141e-10	-
Os10g0162834	-1.93432	1.96895e-11	5.78042e-10	-
Os03g0770900	-1.03182	2.37579e-11	6.93699e-10	-
Os09g0472900	1.03979	2.43874e-11	7.10796e-10	-
Os11g0107700	-1.02712	2.73646e-11	7.93857e-10	-
MSTRG.19778	7.94837	2.9044e-11	8.38205e-10	Os03g0733400
Os09g0538500	-1.20251	3.46463e-11	9.94559e-10	-
Os01g0601625	6.74483	3.48371e-11	9.99148e-10	-
Os08g0531000	1.5767	7.23688e-11	2.02001e-09	NPP1
Os10g0196100	-11.8714	8.53801e-11	2.36482e-09	-
Os06g0127100	-1.6855	9.65808e-11	2.66136e-09	OsDREB1C
MSTRG.26617	7.74281	9.84456e-11	2.70583e-09	--
Os12g0107700	-1.10215	1.09563e-10	3.0012e-09	-
Os01g0845950	11.4835	1.12161e-10	3.06976e-09	-
Os07g0579050	6.66255	1.34034e-10	3.65484e-09	-
Os06g0254200	-3.8109	1.34104e-10	3.65484e-09	-
Os12g0636400	1.70133	1.42321e-10	3.86575e-09	-
Os01g0597400	-10.8994	1.50348e-10	4.07692e-09	OsATL16
MSTRG.16425	3.34832	1.70863e-10	4.60617e-09	--
Os02g0618100	-1.57179	1.72915e-10	4.65373e-09	OsGRX9
Os07g0591800	1.03784	2.18975e-10	5.83986e-09	-
Os12g0459100	2.82484	2.20253e-10	5.86428e-09	-
MSTRG.6342	6.82337	2.34033e-10	6.20054e-09	--
Os10g0331600	-2.80465	2.51846e-10	6.6561e-09	-
Os05g0160600	-1.88528	2.69979e-10	7.10051e-09	-
Os11g0485200	-1.69969	2.94024e-10	7.71408e-09	-
Os07g0636800	7.73568	3.14965e-10	8.19694e-09	-
MSTRG.16754	-1.10067	3.50262e-10	9.0863e-09	--
Os11g0655900	-5.64981	3.64236e-10	9.44123e-09	OsGRX23
Os02g0632700	-10.7085	4.14059e-10	1.06558e-08	-
Os08g0332100	-4.90989	4.25525e-10	1.09334e-08	-
Os11g0307600	8.50383	4.32824e-10	1.11033e-08	-
MSTRG.20628	-11.5777	4.56778e-10	1.16772e-08	--
MSTRG.27848	3.20422	4.57e-10	1.16772e-08	--
Os04g0397800	11.0901	4.87607e-10	1.24199e-08	-
Os02g0742800	-1.01971	5.12908e-10	1.30029e-08	-
MSTRG.7050	1.50608	5.23404e-10	1.32482e-08	AtMg00810
Os08g0137600	-7.66059	5.33893e-10	1.34926e-08	-
Os11g0575600	-2.16993	5.91543e-10	1.48913e-08	OsLOX10
Os08g0391300	3.01123	6.06552e-10	1.52573e-08	-
MSTRG.4615	-10.7593	6.97563e-10	1.74515e-08	--
Os12g0106200	-11.6012	7.70529e-10	1.92323e-08	LBD12-1
Os01g0610050	7.44971	8.85979e-10	2.19444e-08	-
Os08g0149000	1.42597	8.88326e-10	2.19689e-08	OsSTA205
Os02g0632800	-7.3837	1.01548e-09	2.49797e-08	WAK14
Os10g0322300	10.9754	1.0603e-09	2.59638e-08	-
Os04g0200700	1.46666	1.06247e-09	2.59972e-08	-
Os09g0330000	1.05605	1.42685e-09	3.45469e-08	-
MSTRG.5926	10.9243	1.45417e-09	3.51283e-08	--
Os02g0258250	-1.10086	1.45521e-09	3.51283e-08	-
Os05g0418600	11.6089	1.68769e-09	4.03784e-08	-
Os09g0556800	-1.06413	2.06344e-09	4.90415e-08	-
Os10g0485400	1.1246	2.3652e-09	5.57218e-08	-
Os03g0611100	-2.16721	2.70031e-09	6.33858e-08	OsmiR1428e
Os10g0320001	-11.3826	2.73322e-09	6.41116e-08	-
Os07g0643800	2.41932	2.74238e-09	6.428e-08	-
MSTRG.21116	1.62819	3.72623e-09	8.62772e-08	--
Os02g0603900	1.50097	4.18595e-09	9.6438e-08	-
MSTRG.26409	10.6736	4.46989e-09	1.02614e-07	--
Os01g0779100	-1.40411	5.17167e-09	1.18054e-07	-
Os04g0370900	5.07146	5.91066e-09	1.3369e-07	-
Os06g0168700	1.22317	5.92283e-09	1.3369e-07	-
Os11g0697001	-8.27612	6.27092e-09	1.41251e-07	-
Os09g0268600	9.00375	6.57812e-09	1.47861e-07	-
Os05g0448700	6.20945	6.64412e-09	1.49241e-07	OsERF#085
Os01g0606000	4.29593	6.72459e-09	1.50839e-07	OsSWEET6a
Os10g0196400	-11.3294	7.20696e-09	1.61435e-07	-
Os01g0872900	5.35114	7.47251e-09	1.6692e-07	-
Os09g0339601	-7.02237	7.56337e-09	1.68484e-07	-
Os11g0686500	1.04778	8.91846e-09	1.97176e-07	-
Os10g0450900	1.0996	9.0496e-09	1.99939e-07	GRP
Os05g0424000	-1.23195	1.04416e-08	2.29126e-07	OsAAP11F
Os01g0788800	1.37326	1.24298e-08	2.70917e-07	OSTF1(t)
Os11g0664800	-7.34873	1.32594e-08	2.88026e-07	-
Os04g0473150	-1.3028	1.50199e-08	3.23013e-07	-
Os12g0435000	2.8438	1.50914e-08	3.23905e-07	-
Os02g0789700	6.72792	1.54594e-08	3.31363e-07	-
Os01g0784500	4.73245	1.57281e-08	3.36898e-07	OsRLCK44
Os01g0273100	-1.0251	1.62339e-08	3.47043e-07	OsUBC27
Os02g0633066	-1.77444	1.67649e-08	3.58128e-07	OsWAK16
Os10g0562900	-6.07647	1.71608e-08	3.65408e-07	DERF12
Os06g0121300	-3.63662	1.80358e-08	3.8303e-07	-
Os06g0121650	-3.63662	1.80358e-08	3.8303e-07	-
Os04g0630300	1.04488	1.83936e-08	3.89094e-07	-
MSTRG.20273	11.4615	2.04873e-08	4.31688e-07	--
Os06g0187500	1.21917	2.14751e-08	4.51032e-07	-
Os08g0112700	1.40347	2.19169e-08	4.59713e-07	MADS26
Os01g0972900	-1.10815	2.1956e-08	4.60237e-07	OsWD40-33
Os11g0694500	-9.29921	2.2625e-08	4.73033e-07	-
Os06g0122500	1.94145	2.34504e-08	4.88675e-07	-
Os01g0595600	-1.55908	2.53017e-08	5.25595e-07	-
Os01g0604000	7.10329	2.59031e-08	5.37398e-07	-
MSTRG.2041	10.0857	2.72278e-08	5.63073e-07	--
Os02g0824500	3.54174	2.87282e-08	5.93343e-07	OsREM1.1
Os10g0395400	-4.11944	2.95323e-08	6.08783e-07	OsGSTU34
Os08g0104400	-6.94382	3.05674e-08	6.29319e-07	-
Os11g0664500	9.26835	3.12582e-08	6.42723e-07	-
Os02g0626200	1.44665	3.13185e-08	6.43144e-07	-
Os08g0101100	-1.02376	3.16198e-08	6.48918e-07	HMGB
Os06g0136300	-1.04346	3.36328e-08	6.88918e-07	-
MSTRG.3782	-6.13955	3.51326e-08	7.18729e-07	--
Os10g0388600	4.16262	3.79638e-08	7.71763e-07	-
Os11g0491600	4.17719	4.06162e-08	8.23095e-07	-
MSTRG.16942	6.66059	4.26416e-08	8.60648e-07	--
Os01g0931200	-1.31298	4.63024e-08	9.29009e-07	-
Os01g0965201	11.1228	4.87168e-08	9.75634e-07	-
Os01g0114800	1.57558	5.81839e-08	1.15734e-06	-
Os11g0449600	1.01575	6.22192e-08	1.23305e-06	OsRALF-32
Os04g0115200	6.69488	6.72097e-08	1.32522e-06	-
Os11g0155900	-1.17441	6.80434e-08	1.33874e-06	H3R-21
Os01g0159000	-1.11299	7.23759e-08	1.41868e-06	OsDOG1L-2
Os07g0649500	5.87036	7.46953e-08	1.46149e-06	-
Os07g0649400	10.3068	7.62081e-08	1.48749e-06	-
Os01g0852800	6.1652	7.91803e-08	1.5427e-06	-
Os01g0869750	6.1652	7.91803e-08	1.5427e-06	-
Os03g0342400	7.42626	8.52963e-08	1.65886e-06	-
Os01g0602200	10.6104	8.9329e-08	1.73208e-06	CYP72A31
Os09g0124566	5.79542	9.10393e-08	1.76313e-06	-
Os11g0682600	1.54983	9.22644e-08	1.78579e-06	-
MSTRG.22724	9.98963	9.29489e-08	1.79688e-06	--
MSTRG.16843	10.2046	9.67534e-08	1.8682e-06	--
Os03g0793000	1.16519	1.0391e-07	2.00227e-06	OsSAP7
Os02g0615500	-8.65583	1.12013e-07	2.14617e-06	-
Os10g0188250	5.60585	1.15907e-07	2.21422e-06	OsSTA238
Os10g0332000	-9.6736	1.25878e-07	2.39058e-06	AM34
Os01g0278050	-10.8533	1.60188e-07	3.00682e-06	-
Os03g0661800	-1.18461	1.88593e-07	3.51956e-06	-
Os11g0687800	-8.39518	1.90572e-07	3.55445e-06	-
Os11g0212900	1.70981	1.9858e-07	3.69529e-06	OsWD40-187
MSTRG.4483	5.72792	2.12573e-07	3.93303e-06	--
Os12g0121200	1.34901	2.16034e-07	3.99249e-06	-
Os12g0473900	2.50559	2.16166e-07	3.99265e-06	-
Os01g0176400	-1.35823	2.2157e-07	4.08313e-06	-
MSTRG.21321	6.69349	2.26014e-07	4.16264e-06	--
Os01g0562600	4.00429	2.5009e-07	4.57738e-06	-
Os11g0636050	9.22882	2.51284e-07	4.59403e-06	-
Os12g0437800	1.33683	2.55429e-07	4.66376e-06	Sci1
Os02g0200950	11.0038	2.62336e-07	4.77986e-06	-
Os03g0697466	-4.47426	2.87769e-07	5.21681e-06	-
MSTRG.4433	-6.49825	2.9028e-07	5.25936e-06	--
Os04g0609300	-1.42331	2.9077e-07	5.26531e-06	-
Os04g0316200	4.1524	3.34007e-07	6.00118e-06	-
Os01g0869300	-1.15027	3.58234e-07	6.41152e-06	-
Os10g0379854	-2.31374	4.16226e-07	7.38806e-06	-
Os02g0554800	1.82437	4.38609e-07	7.75981e-06	-
Os11g0681400	-1.42524	4.48779e-07	7.93539e-06	OsRLCK352
Os11g0243300	-2.2177	5.06942e-07	8.90826e-06	OsZHD4
MSTRG.4301	-1.13256	6.23082e-07	1.0747e-05	--
Os04g0118800	-1.86736	7.38225e-07	1.26319e-05	-
MSTRG.12485	1.44057	8.49263e-07	1.44174e-05	--
Os02g0207800	1.26208	8.81388e-07	1.49392e-05	-
Os07g0298900	1.67344	8.83363e-07	1.49649e-05	OsEnS-104
MSTRG.14287	3.26679	9.09276e-07	1.53556e-05	--
MSTRG.10741	-6.11686	9.22448e-07	1.55455e-05	--
Os01g0877001	8.50515	9.23821e-07	1.55605e-05	-
Os11g0210600	1.35136	9.42277e-07	1.58631e-05	Adh3
Os11g0665600	-10.5475	9.4828e-07	1.59559e-05	-
Os12g0295600	-3.65208	1.12613e-06	1.87628e-05	-
Os08g0167000	-1.1127	1.28147e-06	2.11547e-05	OsABCG18
Os02g0689550	2.77199	1.36609e-06	2.24484e-05	-
Os11g0640500	-8.72565	1.41875e-06	2.32665e-05	-
Os02g0768300	-1.8125	1.50424e-06	2.45937e-05	-
Os07g0654500	1.42462	1.52222e-06	2.48623e-05	-
MSTRG.1902	2.14636	1.60888e-06	2.61457e-05	--
Os08g0239000	1.2825	1.6924e-06	2.74066e-05	-
MSTRG.2970	5.28077	1.75759e-06	2.83911e-05	--
Os01g0973500	-1.06834	1.88022e-06	3.0161e-05	OsRLCK57
MSTRG.27849	2.8519	2.0359e-06	3.25049e-05	--
Os11g0197975	-3.51403	2.05354e-06	3.27623e-05	-
Os03g0579200	2.90122	2.0802e-06	3.31386e-05	-
Os05g0132800	10.4919	2.10272e-06	3.34479e-05	-
Os04g0147600	1.09259	2.11755e-06	3.36508e-05	-
Os02g0201800	-6.15987	2.16714e-06	3.43206e-05	-
Os02g0527650	9.58871	2.24675e-06	3.55292e-05	-
Os01g0114700	6.10852	2.38647e-06	3.76099e-05	-
MSTRG.18076	-1.40626	2.40075e-06	3.78165e-05	--
MSTRG.122	1.03323	2.42911e-06	3.81888e-05	--
Os01g0247700	-2.23907	2.54147e-06	3.98003e-05	SLAC
Os04g0370300	1.30275	2.55222e-06	3.99493e-05	-
Os08g0376300	-1.13551	2.61845e-06	4.09463e-05	-
Os07g0201500	1.33936	2.72505e-06	4.24491e-05	-
Os11g0211400	9.04985	2.82913e-06	4.39221e-05	-
Os05g0541100	2.98138	3.07179e-06	4.73032e-05	-
Os04g0307900	5.18587	3.10278e-06	4.7735e-05	-
Os01g0807532	-2.17864	3.13291e-06	4.81526e-05	-
Os01g0372500	-3.93074	3.21874e-06	4.93779e-05	ANS
Os11g0240800	1.03963	3.25216e-06	4.98198e-05	-
Os01g0713600	2.31802	3.54814e-06	5.40104e-05	OsLFL1
Os07g0661000	-1.12236	3.63653e-06	5.52626e-05	-
MSTRG.25749	-9.99906	3.64531e-06	5.537e-05	--
Os10g0403800	-1.62078	3.6994e-06	5.60861e-05	OsBUL3
MSTRG.10833	3.11389	3.74011e-06	5.66503e-05	ZFP2
Os03g0826100	-8.50515	3.78671e-06	5.72755e-05	-
Os04g0429600	-4.5325	3.83025e-06	5.78259e-05	OsCslH3
Os01g0919100	1.43296	3.88368e-06	5.85231e-05	OsFRDL4
Os01g0603500	1.20229	3.92126e-06	5.90344e-05	-
Os09g0135200	10.4094	4.01537e-06	6.03669e-05	-
Os03g0212600	-1.17096	4.04788e-06	6.08274e-05	-
Os01g0233100	-1.26707	4.28461e-06	6.41461e-05	-
Os07g0114000	-1.03909	4.63461e-06	6.90661e-05	OsPP2C61
Os01g0692400	6.16658	4.70581e-06	7.0095e-05	-
Os06g0127900	-1.064	4.79943e-06	7.13907e-05	RNRS2
Os01g0127600	2.32906	4.83212e-06	7.17448e-05	-
Os10g0380100	-1.99637	5.00247e-06	7.4104e-05	Os-THT2
Os02g0555700	1.29245	5.01449e-06	7.4248e-05	OsDjC19
Os11g0194800	-1.3075	5.31346e-06	7.82803e-05	-
MSTRG.4471	9.69116	6.01759e-06	8.79324e-05	GH3.12
Os04g0317300	8.84549	6.1053e-06	8.91336e-05	OsFbox198
Os08g0153700	-1.46757	6.19098e-06	9.02349e-05	-
MSTRG.6350	9.98014	6.20292e-06	9.03546e-05	--
Os01g0953000	1.78172	6.93594e-06	9.99957e-05	-
MSTRG.11565	-1.08296	7.14102e-06	0.000102723	AAP3
Os06g0115700	-1.00792	7.17651e-06	0.000103142	-
Os08g0331900	1.58731	7.26868e-06	0.000104324	-
Os01g0756300	-1.36634	7.85901e-06	0.000112352	-
Os02g0559400	1.57519	8.06387e-06	0.000114975	OPR8
MSTRG.4919	4.34104	8.11142e-06	0.000115602	--
Os08g0290700	2.86035	8.23312e-06	0.000117182	-
Os05g0527700	-9.73132	8.34489e-06	0.000118563	-
Os03g0105500	2.87586	9.89633e-06	0.000138656	-
Os09g0273600	5.95842	9.9239e-06	0.000138862	-
Os03g0619700	3.11603	1.00031e-05	0.000139789	-
Os08g0170700	-3.58496	1.00348e-05	0.00014017	-
Os06g0594600	1.12487	1.00677e-05	0.000140509	OsAT10
Os10g0469000	1.70044	1.03304e-05	0.000143927	-
Os07g0121200	1.74147	1.03844e-05	0.000144492	-
Os02g0288600	5.68494	1.06756e-05	0.000148098	OsBURP04
Os01g0816550	3.82905	1.1054e-05	0.000152888	-
MSTRG.15036	-5.89347	1.13588e-05	0.000156567	--
Os01g0852650	3.30666	1.15271e-05	0.000158684	-
Os11g0274700	3.10281	1.15968e-05	0.000159576	OsRLCK322
Os05g0425650	5.08746	1.18321e-05	0.000162468	-
Os11g0471200	9.92184	1.21564e-05	0.00016678	-
Os04g0498900	-1.89581	1.22578e-05	0.000167998	-
Os04g0483450	8.90689	1.25063e-05	0.000171289	-
Os04g0329500	-1.852	1.25944e-05	0.000172276	OsFbox200
Os10g0552300	-2.43145	1.26941e-05	0.000173567	OsHyPRP17
Os05g0571300	3.84967	1.30432e-05	0.000177963	-
Os03g0651950	-1.51914	1.31232e-05	0.000178904	-
Os11g0580000	-1.11096	1.32626e-05	0.000180728	-
MSTRG.27711	1.15365	1.38119e-05	0.000187896	--
Os07g0649600	5.96347	1.38292e-05	0.000188053	-
MSTRG.16792	9.87652	1.45643e-05	0.000196724	TPS7
MSTRG.27950	-5.70966	1.47492e-05	0.000199056	--
Os01g0114900	3.59655	1.49939e-05	0.000201936	OsRLCK9
Os08g0246950	-2.23983	1.57427e-05	0.000211669	-
Os08g0330900	-9.80843	1.67224e-05	0.000223817	Os_F0451
Os06g0683900	-1.09707	1.71184e-05	0.000228833	-
Os06g0569500	1.35614	1.91007e-05	0.000252305	KO4
Os11g0693900	-2.81277	2.06852e-05	0.00027091	-
Os06g0202400	1.48055	2.1502e-05	0.000280925	-
Os07g0137200	-1.07703	2.16213e-05	0.000282341	-
Os04g0470901	-2	2.1763e-05	0.000283876	-
Os02g0223200	-1.24402	2.29662e-05	0.000298486	-
MSTRG.7370	1.08698	2.45708e-05	0.000317553	--
Os08g0234100	-4.20945	2.52927e-05	0.000325841	-
MSTRG.25938	1.11209	2.57046e-05	0.000330883	--
Os02g0575900	-1.23195	2.58696e-05	0.000332478	OsEXO70FX6
Os05g0247800	1.54749	2.74377e-05	0.000350957	OsXIP
Os09g0368500	8.64386	2.77601e-05	0.00035452	PAO7
Os06g0546500	2.24891	3.02683e-05	0.000384425	prx88
Os04g0468000	-1.28011	3.04703e-05	0.000386687	-
Os09g0286300	-1.49133	3.16327e-05	0.000399556	-
Os11g0208100	-8.33688	3.60032e-05	0.000450186	OsFbox588
Os04g0155200	-8.17991	3.6601e-05	0.000456778	-
MSTRG.10790	-1.05842	3.69124e-05	0.000459954	--
Os01g0282251	-1.62709	3.80646e-05	0.00047349	-
Os10g0122600	1.14397	4.1235e-05	0.000509885	OsSNDP1
Os01g0942200	-5.57743	4.12652e-05	0.000510063	OsFbox057
Os02g0776400	1.37485	4.48258e-05	0.000551768	OsHAP2K
Os04g0142850	-8.50515	4.4827e-05	0.000551768	-
MSTRG.20632	-3.57614	4.53378e-05	0.000557631	--
Os09g0425200	-1.15687	4.58295e-05	0.000563465	-
Os10g0468800	3.70044	4.6559e-05	0.000570912	-
Os01g0824800	1.29975	4.71568e-05	0.000577149	-
Os04g0153000	-8.24476	4.75641e-05	0.000581033	-
Os01g0731700	-9.63178	4.76798e-05	0.000582007	-
Os03g0126900	-2.30007	5.05713e-05	0.000613365	-
MSTRG.8576	1.17296	5.09553e-05	0.00061779	--
Os03g0619600	1.09464	5.38063e-05	0.000648464	-
Os01g0109500	-1.69759	5.54336e-05	0.000666089	-
Os02g0703700	-2.15223	5.56237e-05	0.000667877	-
Os07g0474300	-1.18472	5.59421e-05	0.000670953	-
Os02g0614966	-8.09452	5.7649e-05	0.000689889	-
Os01g0310700	-2.05912	6.16111e-05	0.000733772	-
Os09g0135100	9.6677	6.16842e-05	0.000734372	-
Os09g0309200	2.1375	6.18713e-05	0.000735786	-
Os10g0450400	-2.01886	6.19342e-05	0.000735992	-
Os08g0430300	1.18368	6.25294e-05	0.000742246	-
Os06g0541132	-4.63495	6.29037e-05	0.000746141	-
Os12g0637500	-1.25408	6.54134e-05	0.000770819	-
Os08g0481200	-1.64839	6.67013e-05	0.000784999	OsPUB14
Os09g0449700	-1.08534	6.67139e-05	0.000784999	-
Os04g0208200	1.42843	6.78653e-05	0.000797097	OsSAG12
Os10g0515100	8.36632	6.91513e-05	0.000810434	-
Os01g0826800	-1.92549	7.30142e-05	0.000851385	-
Os11g0691280	-5.30986	7.63533e-05	0.000886482	OsRLCK353
Os02g0542500	-5.15592	7.65553e-05	0.00088819	-
Os01g0678050	4.82018	7.69507e-05	0.000892228	-
Os02g0459400	9.98014	7.69585e-05	0.000892228	-
MSTRG.22797	-1.23554	8.09211e-05	0.000934482	petB
Os11g0514500	1.0163	8.50197e-05	0.000977273	-
Os02g0649900	1.04762	8.63752e-05	0.000990388	YSL2
Os01g0873000	1.91067	8.84574e-05	0.00101211	-
Os02g0570400	1.36518	8.87444e-05	0.00101467	OsKS7
Os12g0501400	3.1745	8.9538e-05	0.00102266	-
Os05g0563300	-1.76983	9.60958e-05	0.00108986	-
Os11g0634800	-1.43756	9.72244e-05	0.00110112	-
Os02g0513100	1.95477	9.92268e-05	0.00112261	OsSWEET15
Os04g0390800	3.30378	0.000111752	0.00125161	-
Os02g0181200	3.66696	0.000114482	0.00127909	-
Os03g0294100	1.11632	0.000115367	0.00128854	SIP32
Os01g0602075	9.22078	0.000118484	0.00131878	-
Os04g0371000	9.64386	0.00012346	0.00137039	-
Os08g0527700	1.0926	0.000127503	0.0014114	-
Os01g0644500	-4.94145	0.000128272	0.00141942	-
Os06g0188400	1.24424	0.00013291	0.00146673	OsGLR4.1
Os06g0273400	2.02018	0.000133514	0.00147089	-
Os12g0622900	2.01106	0.000143487	0.00156846	-
Os04g0153200	-2.68326	0.00014477	0.00158141	-
Os02g0712600	-1.19907	0.000147343	0.0016041	-
Os12g0257600	1.01851	0.000157549	0.0017043	OsLAC28
Os07g0638400	-1.01994	0.000179439	0.00191356	Os1-Cys
Os01g0784000	5.1224	0.000180099	0.00191932	-
Os01g0647200	1.14715	0.000180157	0.00191932	-
Os09g0313550	1.11206	0.000182437	0.00194041	-
Os01g0569800	1.50499	0.000182699	0.00194256	-
Os03g0734500	1.31567	0.000190939	0.00202219	-
Os03g0651800	-3.52725	0.000200214	0.00210818	OsGLP3-2
Os07g0622700	1.12553	0.000200432	0.00210959	-
Os09g0547000	-1.0316	0.000201655	0.00212177	OsSAUR54
Os03g0809900	-1.73306	0.000206423	0.0021663	OsY14b
Os04g0117300	-2.0282	0.000210392	0.00220438	-
Os03g0718150	-3.39232	0.000229074	0.00238006	-
Os02g0577300	8.00375	0.000233185	0.00241966	-
Os11g0161700	1.01269	0.000233621	0.00242296	-
Os01g0736300	2.09565	0.000234594	0.00243037	UGT
Os11g0689100	-7.26053	0.000244383	0.00252129	Pik
Os06g0202800	-1.23792	0.000246986	0.0025457	OsSTA172
MSTRG.16497	3.34746	0.000247475	0.0025483	--
Os01g0784450	8.53138	0.000297196	0.00301799	-
Os11g0470500	1.17977	0.000306047	0.00309233	-
Os05g0153300	-1.06634	0.000316269	0.00318566	-
Os02g0628900	-3.11151	0.000347595	0.00347843	-
Os02g0227700	7.12928	0.000373879	0.00371386	OsRLK5
Os10g0149000	-1.91374	0.000384015	0.00380286	-
MSTRG.22116	1.42903	0.000385574	0.00381596	--
Os11g0183150	8.02237	0.000392858	0.00387735	-
MSTRG.4457	1.91073	0.000397309	0.0039189	--
Os03g0641300	1.34824	0.000399002	0.00393199	-
Os11g0687200	-2.52925	0.000447147	0.00435598	-
Os04g0677200	-1.9573	0.000448925	0.00437067	-
Os02g0620566	-3.35755	0.000453419	0.00440381	-
Os02g0226200	1.08972	0.0004573	0.00443617	-
Os09g0570800	-2.18641	0.00046349	0.00448948	-
Os11g0160850	1.89224	0.000469768	0.00454484	-
Os04g0357300	-1.14397	0.000487242	0.00469842	-
Os12g0591101	3.93348	0.000495566	0.00477016	-
Os01g0510701	1.33377	0.000515137	0.00494823	-
Os01g0807800	-1.23072	0.000519891	0.00498464	-
Os04g0611700	4.12928	0.000536663	0.00512908	OsKS3
Os10g0191100	8.74819	0.000556645	0.00529657	OsLLA8
Os04g0389800	1.94642	0.000563053	0.00534966	-
Os07g0117800	1.56635	0.000596954	0.00562875	-
Os10g0518400	7.96578	0.000632023	0.00592141	-
Os02g0639300	-2.52774	0.000640115	0.00598509	OsCBSX11
Os07g0670300	-1.43494	0.000671948	0.00625018	-
Os03g0758700	-1.61298	0.000675355	0.00628006	-
Os11g0689000	-8.42347	0.000700241	0.0064928	Pik
Os04g0310400	-1.83245	0.000703757	0.00651979	OsWAK36
Os03g0371000	2.01465	0.000714048	0.00660533	OsSTA101
MSTRG.10411	9.56351	0.00072909	0.00672365	--
Os12g0539800	8.835	0.000730327	0.0067297	-
Os05g0227100	4.83794	0.000732516	0.00674178	-
gene-ndhA	-1.96663	0.000743079	0.00682733	-
Os02g0240100	-1.58496	0.000751996	0.00689163	prx30
Os02g0638200	-1.32535	0.000754366	0.00691138	-
MSTRG.7328	-9.89684	0.000780676	0.00712627	--
Os04g0139100	1.31918	0.000794409	0.00723315	-
Os08g0450100	-1.15071	0.000796347	0.00724875	OsPME25
Os08g0189100	-1.0761	0.000797733	0.00725933	GLP8-2
Os02g0578300	4.27798	0.000860794	0.00777191	-
Os01g0225550	-1.94237	0.000867349	0.00782236	-
Os06g0319133	1.49447	0.000881626	0.00794668	-
Os06g0297300	2.4975	0.000895866	0.00805931	-
Os02g0289700	1.06634	0.000896363	0.00806153	-
MSTRG.7922	10.1506	0.000897357	0.00806698	--
Os05g0483801	1.22186	0.000898845	0.00807429	-
Os11g0280600	4.74147	0.000909679	0.00816086	-
Os02g0816350	1.38986	0.000919725	0.00823086	-
Os12g0602200	-1.80453	0.000994787	0.00883608	-
Os01g0382450	2.58024	0.00100326	0.00889915	-
Os06g0497500	-1.32018	0.00100847	0.00893552	-
Os11g0691800	-6.78136	0.00102697	0.00908204	OsRLCK354
Os04g0538400	1.87932	0.00103358	0.00913047	-
Os11g0549615	1.28622	0.00104179	0.00919543	OsPAP3a
Os03g0659800	-1.03047	0.001048	0.00924022	-
Os06g0232700	-2.24207	0.00105336	0.00927542	-
MSTRG.16775	-1.56665	0.00106772	0.0093782	--
Os02g0825850	-8.09452	0.00107991	0.00946991	-
Os01g0601700	-1.02032	0.00109305	0.00957215	-
Os02g0543100	-4.93074	0.0011135	0.00973271	-
Os03g0105633	-8.11201	0.00113068	0.0098509	-
Os01g0113000	6.73697	0.00113911	0.00991634	-
Os11g0523110	-1.20249	0.00117051	0.0101651	-
Os11g0123600	1.87832	0.00117978	0.0102346	OsCHX10
Os10g0331500	-6.12467	0.0012404	0.0107116	-
Os04g0143566	-4.59991	0.00124423	0.010739	-
Os02g0459300	-1.54284	0.00128256	0.0110432	-
Os04g0565200	1.98489	0.00129427	0.0111322	-
Os11g0655300	-6.94642	0.00132296	0.0113397	-
Os10g0124000	1.14197	0.0014055	0.0119647	-
Os08g0554300	-1.49899	0.00141347	0.012023	-
Os10g0317950	-2.05427	0.00144522	0.0122544	-
Os04g0397901	9.27612	0.00145366	0.0123163	-
Os05g0328000	-2.34822	0.00145455	0.0123206	-
Os06g0349700	3.89482	0.00146011	0.0123612	OsF5HL
Os09g0399800	1.79141	0.00149644	0.0126192	OsCAD8A
Os07g0241700	1.86472	0.00150776	0.0127048	-
Os10g0468950	1.22239	0.00152029	0.0127903	-
MSTRG.4751	3.9349	0.00154495	0.0129606	--
Os10g0469100	1.23522	0.00155574	0.013041	-
Os05g0202800	-1.24059	0.00159872	0.0133632	MTd
MSTRG.23750	8.97537	0.00161277	0.0134528	JUB1
MSTRG.22010	1.7282	0.00161709	0.0134692	--
Os06g0261300	9.13785	0.00162562	0.0135285	-
Os08g0233400	-1.85561	0.00165544	0.0137378	-
Os03g0830500	3.00581	0.00165743	0.0137508	OsFWL7
Os04g0136802	-1.62015	0.00170707	0.0141047	-
Os04g0115650	1.38466	0.00172502	0.0142239	-
Os08g0431900	3.53916	0.0017291	0.0142489	OsMADS23
Os02g0529450	1.24172	0.00174149	0.0143378	-
Os01g0117200	-1.18353	0.00174946	0.0143887	OsRLCK16
Os10g0322600	-9.47843	0.00175852	0.0144486	-
Os01g0607100	4.68182	0.00177293	0.0145484	OsAGP29
Os01g0355175	7.73697	0.00178172	0.0146132	-
Os07g0136800	-1.37304	0.00178397	0.0146279	-
Os05g0172800	-2.30705	0.00183194	0.0149643	-
MSTRG.24234	1.10408	0.00185741	0.0151456	SORBIDRAFT_0019s002010
Os06g0125200	-3.12029	0.00186853	0.0152209	-
Os01g0788200	1.07602	0.00188016	0.0153079	-
Os08g0358050	1.68589	0.00189411	0.015406	-
Os02g0543300	3.85798	0.0019181	0.0155854	-
Os07g0137000	-1.17971	0.00195089	0.0158284	-
Os04g0127600	8.91687	0.00201563	0.0163071	OsSub39
Os01g0909600	2.62449	0.00202755	0.0163964	-
Os10g0522800	1.01284	0.00203883	0.0164712	-
Os07g0117300	4.52356	0.00203949	0.0164724	-
Os11g0457000	1.07489	0.00204094	0.0164758	-
Os02g0560450	2.03439	0.00205528	0.0165668	-
Os10g0552600	-1.03847	0.00205772	0.0165823	OsHyPRP18
Os06g0702100	-1.50007	0.00206244	0.016612	-
MSTRG.24391	1.03669	0.00208903	0.0168115	--
Os08g0260800	-7.02237	0.00208928	0.0168115	-
Os02g0764100	1.12115	0.00209628	0.0168637	-
Os01g0257300	1.72952	0.00211121	0.0169627	OsRAA1
Os01g0138800	-1.20899	0.00218969	0.0175149	-
Os09g0298100	3.87447	0.0021897	0.0175149	OsPFPA4
Os08g0124700	7.02237	0.00220753	0.0176488	-
Os11g0544900	10.0084	0.00220753	0.0176488	-
Os02g0736900	-1.10007	0.00222932	0.0178142	-
Os04g0175900	-1.48352	0.00226543	0.0180537	OsCOMTL6
Os03g0168100	1.53605	0.00227924	0.0181503	OsLEA16
Os05g0472400	8.16323	0.00232138	0.0184177	OsZIP9
Os03g0141100	2.57447	0.00233547	0.0185205	-
Os07g0561800	1.30919	0.00233679	0.0185219	-
Os05g0472700	1.19871	0.00239684	0.0188867	OsZIP5
Os01g0659900	-1.03814	0.00247962	0.0194425	OsFBK1
Os02g0630300	-1.24853	0.00252765	0.0197824	OsGA2ox9
Os12g0562700	5.24793	0.00257004	0.0200801	OsABCC17
Os06g0675300	3.62936	0.00257259	0.0200952	-
Os03g0733200	1.03381	0.00260332	0.0202995	-
Os02g0636600	1.5025	0.0026415	0.0205392	-
Os05g0105050	1.06202	0.00266377	0.0206924	-
Os08g0434150	1.99612	0.00267385	0.0207507	-
Os08g0552300	2.05274	0.0027694	0.0213335	-
Os11g0193800	-4.36257	0.00279452	0.0214809	-
Os08g0468700	-1.22602	0.00282406	0.0216771	OsNIA2
Os04g0472700	-1.4259	0.00287043	0.0219392	-
Os04g0155000	1.35921	0.00291895	0.0222207	-
Os12g0630500	1.06338	0.00293052	0.0222837	-
Os04g0412800	-1.21759	0.00293067	0.0222837	OsGRL8
Os10g0551800	-1.83099	0.00307488	0.0232648	RCc2
Os05g0316133	7.49185	0.00310541	0.0234688	-
Os04g0639000	1.41846	0.00314602	0.0237166	-
Os09g0294300	-1.23934	0.00314627	0.0237166	OsUBC40
Os11g0655200	-6.78136	0.0031954	0.0240309	-
Os11g0656500	4.90689	0.00320333	0.024085	-
Os11g0451700	1.77844	0.00325897	0.0244351	OsLEA25
MSTRG.9415	1.04103	0.00326742	0.0244927	--
Os05g0399400	1.08289	0.0032919	0.0246552	Cht9
Os01g0269550	-1.36119	0.00333528	0.0249378	-
Os07g0567801	-8.16323	0.003357	0.025077	-
Os05g0317400	2.24576	0.0034652	0.0257425	-
Os03g0808500	-8.96578	0.0035102	0.026029	OsLTP1.3
Os04g0127500	7.1964	0.0036182	0.0267012	OsWAK29
Os06g0253100	3.63743	0.00362106	0.0267143	-
Os06g0542300	-1.27511	0.00373518	0.0274045	-
Os10g0335000	-8.65583	0.00373555	0.0274045	-
Os01g0972200	-1.33442	0.00382132	0.0279639	OsZIP1
Os04g0147200	-2.04264	0.00384094	0.028082	-
Os02g0564700	1.33587	0.0038826	0.0283738	OsbHLH097
Os09g0368200	1.92765	0.0039177	0.028598	PAOb
Os06g0658500	-1.04321	0.00397386	0.0289491	-
Os01g0155800	3.76429	0.00398945	0.0290561	-
Os01g0622066	-2.29504	0.00405963	0.0295008	-
Os05g0589500	1.03255	0.00420369	0.0304109	-
Os03g0823301	1.30621	0.00431262	0.0311015	-
Os05g0179450	-3.48794	0.00431959	0.0311448	-
Os09g0360701	4.07039	0.00442027	0.0317715	-
Os12g0227050	1.14705	0.00448224	0.0321597	-
MSTRG.26615	9.38082	0.00449235	0.0322037	--
Os11g0654100	-2.65535	0.00451054	0.0323214	-
Os10g0164001	8.30682	0.00451845	0.032362	-
Os11g0204500	7.12928	0.00451845	0.032362	-
Os10g0552800	1.18587	0.00452371	0.0323926	OsHyPRP20
Os10g0118200	1.1375	0.00453826	0.0324895	ZRP4
Os02g0183900	-1.41923	0.00456611	0.0326672	-
MSTRG.16399	1.68196	0.00461597	0.0329728	--
Os07g0130800	-1.10568	0.00469458	0.0334382	-
Os01g0681800	-1.12385	0.00480053	0.0340653	-
Os11g0209502	2.88381	0.00485242	0.0344033	-
Os07g0569500	1.77761	0.00486784	0.0344975	-
Os04g0621650	1.64636	0.00489344	0.0346562	-
Os03g0712100	-1.20375	0.00490683	0.0347357	-
Os11g0704000	-1.58171	0.00497066	0.0351568	-
Os07g0296900	1.41198	0.00498286	0.0352354	MEG2
Os01g0972800	-1.14498	0.00498468	0.0352406	OsWRKY17
Os01g0704100	-7.35168	0.00499098	0.0352774	NRT2.3
Os07g0560700	1.04301	0.00508883	0.0358749	-
Os05g0573900	-1.5889	0.00511246	0.0360336	-
Os05g0468750	1.57854	0.00521148	0.0366356	-
Os08g0438100	-1.89984	0.00522636	0.0367147	-
Os08g0543150	3.11548	0.00525067	0.0368551	-
Os08g0167800	1.29994	0.00527172	0.0369707	TPS
Os02g0516400	-1.09433	0.00533028	0.0373408	CFL1
Os09g0305300	-7.40939	0.0053476	0.0374338	-
Os11g0239900	-2.04836	0.00538513	0.037668	-
Os01g0130200	1.17532	0.00543492	0.0379886	-
Os10g0360100	-1.32193	0.00544596	0.0380523	-
Os07g0554500	-2.54565	0.00548708	0.0382982	OsFbox389
Os03g0569000	2.5025	0.0055083	0.0384048	-
Os03g0133500	-1.41702	0.00557692	0.0388163	OsACS
Os03g0314750	-1.81103	0.00564234	0.0392547	-
Os07g0570550	-2.25123	0.00567444	0.0394526	-
Os05g0326675	-1.72138	0.00578729	0.0400305	-
Os06g0558300	-1.4361	0.00583082	0.0402799	-
Os02g0586900	-1.82501	0.00583478	0.0402848	OsEnS-40
Os11g0278300	1.18888	0.00589843	0.0406687	-
Os03g0106400	-1.01645	0.00590732	0.0407126	-
MSTRG.6318	1.08489	0.00591466	0.0407546	--
Os11g0109600	-1.82889	0.00594636	0.0408945	-
Os01g0165100	-1.1897	0.00596521	0.0409979	-
Os07g0640300	3.63472	0.00600256	0.0411934	-
Os08g0232000	1.1863	0.00608661	0.041717	-
Os06g0216300	-1.21759	0.00619284	0.0423374	OsOPR1
Os12g0601500	2.63227	0.00627479	0.0428252	-
Os04g0395800	1.54934	0.00629811	0.0429531	OsJAZ11
Os06g0693600	-1.58496	0.00631571	0.0430408	-
Os10g0162844	2.48113	0.00631804	0.0430477	-
Os07g0538000	7.16323	0.00632569	0.0430816	-
Os02g0180400	-4.23266	0.00639019	0.0433928	-
Os02g0277700	1.44746	0.00644676	0.0436853	-
MSTRG.6646	1.79116	0.0064953	0.0439773	--
Os12g0147300	8.05889	0.00673662	0.0453264	-
Os08g0367300	-6.64386	0.00677677	0.0455775	-
Os02g0578201	-7.12928	0.00701567	0.0468334	-
Os06g0492300	4.04924	0.00703492	0.0469232	-
Os03g0100010	-1.10145	0.00706379	0.0470866	-
Os10g0528150	1.4265	0.0071304	0.0474328	-
Os01g0377000	-2.24207	0.00713492	0.0474461	-
Os10g0214300	1.57271	0.00715134	0.0475232	-
Os07g0649200	1.1773	0.00727573	0.048211	-
Os04g0618800	-2.58496	0.00736586	0.0486984	-
Os04g0107300	1.05555	0.00737781	0.0487675	-
Os08g0233600	-1.0369	0.00744857	0.0491047	-
Os05g0476000	1.81876	0.00752636	0.0495367	-

## Sheet: Table 8
Table 8. Genes enriched in the term of oxidation-reduction process
Differentially expressed genes（DEGs) were showed with log2 (FC) and FDR (FDR<0.05, absolute fold change > 2)
id	osseh1-C-2	osseh1-C-1	osseh1-C-3	WT-C-3	WT-C-1	WT-C-2	Symbol
Os03g0371000	0.38	0.78	0.82	0.16	0.14	0.19	OsSTA101
Os09g0399800	0.48	1.16	1.06	0.16	0.25	0.37	OsCAD8A
Os06g0349700	0.28	0.53	0.38	0	0.04	0.04	OsF5HL
Os09g0368200	0.4	0.72	0.63	0.18	0.15	0.13	PAOb
Os01g0602200	2.09	1.42	1.18	0	0	0	CYP72A31
Os11g0210600	3.5	3.07	2.59	1.06	1.28	1.25	Adh3
Os04g0107300	1.95	1.78	1.3	0.85	0.92	0.65
Os04g0390800	1.14	0.74	0.49	0.09	0.1	0.05
Os02g0559400	1.96	2.89	2.51	1.33	0.62	0.52	OPR8
Os06g0546500	1.15	1.43	1.08	0.35	0.32	0.1	prx88
Os12g0257600	1.86	1.94	1.69	1.03	1.01	0.67	OsLAC28
Os05g0211100	5.13	6.18	5.95	1.54	1.73	2.37	CYP51G3
Os05g0443500	40.91	39.44	36.08	19.06	18.3	18.37	Fd
Os02g0640800	7.9	8.78	7.6	2.67	2.41	3.13
Os07g0572100	4.72	5.03	4.69	2.16	1.7	1.97	DAO
Os03g0289800	9.16	8.27	9.66	3.28	3.19	3.23
Os10g0419400	20.86	23.82	23.59	3.07	3.7	2.24	SIP2
Os10g0208500	38.48	38.47	37.08	8.91	10.58	8.66
Os06g0254300	93.11	90.94	94.71	34.63	38.44	37.08
Os02g0603800	461.62	453.46	461.19	217.38	224.21	217.79	OsHDS
Os03g0658800	135.18	136.77	137.16	19.84	20.4	19.52	OsCYP87C2
Os04g0630300	6.17	6.31	7.76	2.98	4.01	2.82
Os06g0569500	1.89	1.62	1.61	0.58	0.92	0.5	KO4
Os10g0196000	6.98	4.96	5.63	0.52	0.63	0.76
Os08g0152400	18.27	14.16	17.27	7.17	5.8	6.75
Os09g0368500	0.5	0.28	0.42	0	0	0	PAO7
Os08g0468700	0.53	0.65	1.09	2.08	1.17	2.06	OsNIA2
Os09g0570800	0.18	0.15	0.25	1.12	0.54	0.98
Os07g0570550	0.27	0.76	0.35	3.92	1.58	1.07
Os02g0630300	0.33	0.49	0.43	1.13	1	0.84	OsGA2ox9
gene-ndhA	0.45	0.59	0.6	2.61	2.27	1.53
Os11g0575600	0.14	0.26	0.4	1.36	1.07	1.17	OsLOX10
Os02g0240100	0.42	0.3	0.42	1.37	1.12	0.93	prx30
Os04g0412800	0.53	0.38	0.38	1.18	0.92	0.9	OsGRL8
Os07g0136800	0.11	0.17	0.33	0.33	0.46	0.79
Os01g0377000	0.17	0	0.09	0.34	0.56	0.33
MSTRG.26365	1.86	2.16	2.46	4.69	5.41	4.44	psbB
Os07g0638400	1.99	1.62	1.42	3.48	3.74	2.98	Os1-Cys
Os04g0473150	3.88	7.24	5.28	12.93	12.54	14.99
Os02g0618100	3.46	4.36	2.08	9.27	9.15	11.01	OsGRX9
Os04g0486950	1.59	1.98	1.13	4.1	3.71	5.65
Os06g0216300	0.48	0.37	0.44	0.91	0.98	1.11	OsOPR1
MSTRG.22797	1.02	0.71	0.61	1.6	1.92	1.99	petB
Os06g0127900	1.94	1.64	1.27	2.96	3.53	3.65	RNRS2
Os02g0541700	20.43	17.78	14.51	46.14	40.73	41.89
gene-psbB	5.76	3.95	5.02	13.7	11.87	13.53
Os06g0642500	1.33	1.32	0.86	3.31	3.48	3.31
gene-psbC	31.55	31.22	31.07	97.67	104.46	95.21
Os01g0757200	5.36	4.74	4.71	16.46	15.79	14.86	GA2OX3
Os06g0124900	30.96	22.03	20.32	113.2	111.43	107.62
gene-psbD	35.37	31.35	29.25	103.57	97.73	99.85
Os10g0196100	0	0	0	3.28	3.8	4.16
Os10g0356000	5.18	5.79	3.93	52.99	56.4	57.43	OsrbcL1
Os01g0602400	14.33	15.42	15.46	35.65	37.25	38.61	OsCYP72A32
Os03g0138200	2.45	2.84	2.78	6.99	7.47	7.46	OsCYP96B6
Os01g0372500	0.12	0.04	0	0.8	0.78	0.86	ANS
Os11g0655900	0.1	0	0.19	4.8	4.45	5.31	OsGRX23
Os10g0166600	9.42	7.8	8.6	49.65	49.32	49.77
gene-psbA	26.72	30.19	26.59	101.16	97.04	102.66

## Sheet: Table 9
Table 9. Primers used in this study.
Assays	Primer name	Forward primer (5'-3')	Reverse primer (5'-3')
CRISPR Cas9	OsSEH1	CGTCTCGTTCTCTCCTCCAA	TGCACCAATACCAACTACGC
RT-qPCR	OsActin1	ACCATTGGTGCTGAGCGTTT	CGCAGCTTCCATTCCTATGAA
RT-qPCR	FeSOD	CGACGCCGAGGAATTTCTAG	AGGTGGTGTAAGTGTCTCTCATGC
RT-qPCR	SODcc1	TGCGCATGGTTTTTGGTG	CATAGTTCATTGGGCGCCA
RT-qPCR	POD1	ACGTCGGGGTCGCCAACAAC	CGAACTCGTCCACCGACGCC
RT-qPCR	POX22.3	CAGCTGCTCCAAGGTGAACTC	AGATTTGCTTCCAGCAACGAA
RT-qPCR	Perox4	CTGCTGTCCAACAAGGGGC	CATGGCCGTCGTGAAGGC
RT-qPCR	Apx1	AGAGTCAGTACGATCAAGAC	TCTTGACAGCAAATAGCTTGG
RT-qPCR	Apx8	CAACCAGAGCCCTTCGTCGCTG	AGAGGCTTGTCCGGGCTGCC
RT-qPCR	CATB	GCTTGCTTTCTGCCCAGCGATAAT	AAATAGTTTGGGCCAAGACGGTGC
